# Supplementary material for: Exploring the Bacteriome and Resistome of Humans and Food-Producing Animals in Brazil
Source: Microbiol Spectr. 2022 Aug 22;10(5):e00565-22. doi: 10.1128/spectrum.00565-22 (PMC9602611; doi:10.1128/spectrum.00565-22)
Supplement: Supplemental file 2 — Supplemental material. Download spectrum.00565-22-s0002.xlsx, XLSX file, 0.2 MB [file spectrum.00565-22-s0002.xlsx]

## Sheet: ST 1
Supplementary Table 1. Description of statistics from sequencing, quality control, proportion of host DNA, assembly, gene prediction and taxonomic inference for sample (biological triplicate) used in this study.
City/Region	Host	Sample triplicate IDs	Raw Reads (pair-end) median (bp)	Host sequences (mapping) median %	Reads (post-CQ) median (bp)	Reads (post-CQ) median %	Total contigs length median (bp)	Median of Number of contigs	N50 contigs median (bp)	Median GC %	Median of Reads OTU-assigned %	Median of Reads unclassified %	Median of Reads assigned at species level	Median of Number of species identified	Median of CDS number	Median of AMR genes
Blumenau/Southern	Human	M241-243	1.96697e+07	0.0042	17384078	88.91	2.02758e+08	99376	4961	48.79	96.09	3.91	4082220	11726.7	104332	22.6667
Blumenau/Southern	Human	M244-246	8.59903e+06	0.0035	7.2019e+06	81.51	9.3551e+07	64097	1779	48.84	89.13	10.85	1947186	9871.67	137100	11
Blumenau/Southern	Human	M247-249	6.79906e+06	0.0025	4707266	69.43	49814936	30761	2242.33	50.32	92.71	7.29	811927	3614	160746	31.6667
Blumenau/Southern	Human	M250-252	6.00891e+07	0.0107	42862210	71.64	1.70889e+08	89551.7	4406.67	51.14	92.26	7.72	1.2138e+07	15490.3	263078	18.6667
Blumenau/Southern	Human	M253-255	5002080	0.0115	3.68868e+06	72.94	4.41987e+07	32598.3	1960.67	51.39	91.44	8.56	927817	8552.67	115015	25.3333
Blumenau/Southern	Human	M256-258	10842918	0.0382	9471264	80.01	101348141	61693.3	2260	49.84	82.02	17.97	1.76918e+06	7348.67	72187.3	5
Blumenau/Southern	Human	M259-261	14480462	0.0024	13641820	94.69	2.03387e+08	110946	3174	49.23	58.41	41.58	3677174	13023.3	200723	5.33333
Blumenau/Southern	Swine	M25-27	1.14851e+07	0.0041	1.10157e+07	95.93	121052145	64047	4456	55.78	73.24	26.73	4056724	20435	203721	12.6667
Blumenau/Southern	Swine	M28-30	1.11375e+07	0.0063	10665094	95.77	1.32318e+08	79337.7	3138	57.99	52.81	47.19	3.46575e+06	18972	281094	13.6667
Blumenau/Southern	Swine	M262-264	4.39107e+07	0.0039	2.87643e+07	66.11	2.17164e+08	136166	2147	58.88	63.82	36.18	9.54216e+06	23278.7	194478	2.33333
Blumenau/Southern	Cattle	M31-33	5.11106e+07	0.0019	3.38769e+07	67.49	2.77692e+08	196321	1844.67	60.41	68.94	31.06	1.20939e+07	25861.7	83233	0
Blumenau/Southern	Cattle	M34-36	8265188	0.0007	7.92515e+06	96.00	97233980	75699	1446.67	56.32	57.60	42.39	2.94705e+06	21264	122494	0
Blumenau/Southern	Cattle	M37-39	1.52618e+07	0.0018	1.46185e+07	95.72	1.67394e+08	118008	1820.67	59.88	58.85	41.14	5.38294e+06	24041	117276	2.66667
Blumenau/Southern	Cattle	M40-42	8.54294e+06	0.0020	8.18858e+06	95.91	9.75506e+07	63581	2438	54.24	77.88	2021-12-22	3.49457e+06	17696.7	94626.7	18
Blumenau/Southern	Cattle	M43-45	3.69167e+07	0.0139	2.52107e+07	71.36	1.03295e+08	55357.7	3314.67	52.79	72.81	27.19	7652166	17346	188613	3.66667
Blumenau/Southern	Cattle	M46-48	1.08832e+07	0.0010	1.04472e+07	95.98	109556203	74491	2110.67	56.87	73.97	2021-02-26	5039704	19842.7	99870.7	4.66667
Blumenau/Southern	Poultry	M49-51	12308364	0.0350	1.17186e+07	95.10	7.1173e+07	28608.7	17256.3	60.00	71.42	28.58	4.42566e+06	13041.7	114049	7.66667
Blumenau/Southern	Poultry	M52-54	1.12692e+07	0.0771	1.08366e+07	96.13	1.17002e+08	65656.7	2963	47.46	79.36	20.64	3.22847e+06	18996.3	69004	0.666667
Blumenau/Southern	Poultry	M55-57	15828550	0.1039	15179258	95.88	1.00926e+08	44388	7024.67	54.49	67.43	32.56	5.97189e+06	17404.7	187403	2.33333
Blumenau/Southern	Poultry	M58-60	1.40442e+07	6.5260	1.31536e+07	89.27	78098303	37367.3	8099.33	52.82	81.04	18.96	4933276	14439.7	60992	0.666667
Blumenau/Southern	Poultry	M61-63	1.16556e+07	0.0028	1.11955e+07	96.03	7.28098e+07	33757	6326.33	53.57	72.46	27.54	5616568	12008.7	106667	1.33333
Blumenau/Southern	Poultry	M64-66	12906398	0.0001	12383046	95.88	86204932	44758.7	7169.67	62.55	88.63	11.37	5528972	16657.7	131434	4.33333
Bragança/Southeastern	Cattle	M196-198	7.60812e+06	0.0022	6.77825e+06	78.79	6.19224e+07	39713.3	3082	53.30	85.21	14.79	2.41886e+06	17986.3	128606	12
Bragança/Southeastern	Cattle	M199-201	4634472	0.0020	3.95797e+06	81.47	46616329	37750.3	856	n.d.	87.81	12.17	1370396	14310.7	111333	0
Bragança/Southeastern	Cattle	M217-219	9754410	0.0008	7.08478e+06	71.91	6.12897e+07	43663.7	3394.67	51.51	70.69	29.31	2.36509e+06	18987.7	172088	26
Bragança/Southeastern	Cattle	M220-222	5.52072e+07	0.0032	3.9106e+07	78.09	3.17109e+08	232821	2022	56.53	74.37	25.62	1.2587e+07	24409.3	126926	13.6667
Bragança/Southeastern	Cattle	M229-231	1.7072e+07	0.0006	13362748	78.03	1.02336e+08	62802.3	4335.33	59.09	67.13	32.86	6.32714e+06	18530	111486	15
Bragança/Southeastern	Cattle	M232-234	7.36459e+07	0.0025	49909522	68.20	361547765	255583	1646	61.00	72.62	27.38	1.54754e+07	26019.3	74889.3	6.66667
Bragança/Southeastern	Swine	M202-204	15346604	0.0013	1.41904e+07	92.58	116259807	73439	2337	44.52	93.96	6.03	5.54951e+06	20635.3	110385	15.3333
Bragança/Southeastern	Swine	M223-225	1.64936e+07	0.0015	15489890	94.99	9.68191e+07	46102	7480.33	50.83	83.29	16.71	7.45239e+06	17537.7	116113	15.6667
Bragança/Southeastern	Swine	M226-228	1.10158e+07	0.0002	9448892	79.76	6.15946e+07	38022.3	2148.33	46.10	66.59	33.41	2804524	14360	70655	23.6667
Bragança/Southeastern	Poultry	M205-207	1.21788e+07	0.6433	9993410	76.03	5.95768e+07	26047.7	6744.33	58.37	84.85	15.14	3.49035e+06	10554.3	127369	22
Bragança/Southeastern	Poultry	M208-210	1.13558e+07	0.0154	9728912	78.66	6.19963e+07	32791	3817	51.07	91.66	8.34	3.2303e+06	14568	114240	16
Bragança/Southeastern	Poultry	M211-213	6.75479e+06	1.0318	6.1778e+06	85.05	5.92791e+07	35650	2535	59.41	77.57	22.42	2.79133e+06	13064.7	156656	29
Bragança/Southeastern	Poultry	M214-216	9.73777e+06	0.0211	7172520	74.58	59951232	39098.3	1927	56.83	81.98	2021-01-18	2.75678e+06	13390.7	171166	11.6667
Bragança/Southeastern	Poultry	M235-237	11483772	0.0402	9.45382e+06	77.49	5.23864e+07	36270.7	1903.33	55.37	87.59	12.41	6.30138e+06	14700	88411.7	15.6667
Bragança/Southeastern	Poultry	M238-240	6.23833e+06	0.1576	4.51981e+06	76.69	5.04442e+07	21520.7	7406.67	59.77	88.61	11.39	1410618	12512	103665	11.6667
Bragança/Southeastern	Human	M334-336	1.0758e+07	0.0011	8.66953e+06	79.88	1.05146e+08	58424.3	3625	51.88	83.01	16.98	2.35115e+06	17007.7	87324	37.6667
Bragança/Southeastern	Human	M337-339	3.38219e+07	0.0004	26184122	78.48	123406269	79526.7	2421	51.72	73.46	26.53	7948394	21734.3	76346.3	32.6667
Bragança/Southeastern	Human	M340-342	18397498	0.0083	1.48196e+07	80.59	163120598	87729.3	3408	51.34	59.24	40.75	3.47525e+06	11648.3	67353.7	26
Bragança/Southeastern	Human	M343-345	1.1175e+07	0.0024	9128030	81.65	1.38492e+08	94043	2012	49.61	63.82	36.18	2.15592e+06	11617.7	86551	21.6667
Bragança/Southeastern	Human	M346-348	1.58881e+07	0.0020	12807844	80.83	1.11357e+08	76659.7	1788.67	46.01	71.80	28.20	4.61601e+06	11118	178020	36
Bragança/Southeastern	Human	M349-351	1.82741e+07	0.0070	15025790	82.16	2.11917e+08	129989	2440	48.12	75.22	24.78	4731674	16599	81130.7	34.6667
Bragança/Southeastern	Human	M352-354	2.06205e+07	0.1658	1.69041e+07	81.95	186556393	100590	3346.33	47.80	75.90	2021-10-24	5.9696e+06	11764	90293	36
Castanhal/Northern	Cattle	M133-135	40849942	0.0021	30822322	79.03	1.56464e+08	102426	2462	53.61	64.00	35.99	7740634	23298.3	75296.3	12
Castanhal/Northern	Cattle	M136-138	1.25642e+07	0.0010	1.09871e+07	75.87	6.7036e+07	47194.7	1722.67	51.20	82.39	17.61	3159738	18999.3	79699.7	18.6667
Castanhal/Northern	Cattle	M139-141	1.3351e+07	0.0009	1.21239e+07	89.78	53518884	30374.3	5505	51.04	88.89	2021-11-11	7.09064e+06	16881	90082	11
Castanhal/Northern	Cattle	M142-144	7.03978e+06	0.0018	4620364	65.07	5.64868e+07	49453.7	1261.33	64.20	93.17	6.81	1.67405e+06	19206	174240	18.6667
Castanhal/Northern	Cattle	M145-147	1.22354e+07	0.0076	11088778	83.92	7.05583e+07	35470	5469	58.06	92.19	7.78	4.95005e+06	16939.7	40001	10
Castanhal/Northern	Cattle	M148-150	1.6458e+07	0.0017	15188966	93.34	1.2194e+08	61338.3	4864.33	48.40	95.52	4.48	5.92937e+06	20004	108911	0
Castanhal/Northern	Poultry	M151-153	5170012	0.0004	4.8306e+06	87.59	5.05234e+07	29381.3	4082	55.58	90.46	9.54	2483560	13019.3	143321	0.333333
Castanhal/Northern	Poultry	M154-156	21749132	0.0011	1.99915e+07	91.92	1.41284e+08	66829.7	6373.67	51.26	87.61	12.39	6.90461e+06	20196.7	91094.7	0
Castanhal/Northern	Poultry	M157-159	5.79183e+07	0.2313	4.03164e+07	67.96	132166391	77877.3	2612	58.91	93.93	6.04	2.00213e+07	20050.7	181635	0.333333
Castanhal/Northern	Poultry	M160-162	1.19179e+07	0.1656	8714964	73.33	74865728	47950.7	3095.33	57.96	91.49	8.50	3.36168e+06	17401	92153.7	17
Castanhal/Northern	Poultry	M181-183	16969220	0.0074	1.46326e+07	85.09	9.5306e+07	55194.3	5285	51.97	89.71	10.28	8.32243e+06	16146.7	47872.3	7.66667
Castanhal/Northern	Poultry	M184-186	17307440	0.0010	1.54034e+07	85.33	126751346	60171	6546.67	56.74	74.39	25.61	6286788	19419.7	132202	7.66667
Castanhal/Northern	Human	M163-165	36886384	0.0030	26848570	86.41	1.32704e+08	82161.7	2537.33	53.46	85.38	14.60	6.02214e+06	15603.3	146852	0.666667
Castanhal/Northern	Human	M166-168	12589034	0.0041	1.18537e+07	94.95	1.10577e+08	55352	6677.33	49.45	68.70	31.30	3.89693e+06	13903	61121.7	0
Castanhal/Northern	Human	M169-171	6.34479e+06	0.0045	5240234	78.71	7.04459e+07	43330.7	2970.33	51.68	61.17	38.82	1.45503e+06	11335	50206.7	6.33333
Castanhal/Northern	Human	M172-174	12310292	0.0467	1.1655e+07	94.84	1.01574e+08	49896.7	6053.67	51.70	73.28	26.72	2.58936e+06	10803.3	54934.7	0
Castanhal/Northern	Human	M175-177	1.46455e+07	0.0024	1.35774e+07	93.29	119280174	73107.3	2891	53.75	71.52	28.47	5.85657e+06	17077.7	67531.3	2.66667
Castanhal/Northern	Human	M178-180	1.8505e+07	0.0023	1.71637e+07	93.21	158989396	98081.3	2295	48.15	86.25	13.75	5.82847e+06	14045	112634	2
Castanhal/Northern	Swine	M187-189	1.33243e+07	0.0435	12497090	94.84	109177374	67395.3	4585.67	49.67	85.40	14.60	5.78927e+06	20505.7	127403	18.3333
Castanhal/Northern	Swine	M190-192	13115948	0.0037	1.21932e+07	94.49	149963218	91382.3	2294	51.65	89.47	10.51	4.60991e+06	21301.3	131331	2.33333
Castanhal/Northern	Swine	M193-195	1.55958e+07	0.0170	1.45411e+07	93.76	77911215	42170.7	4120.67	48.50	90.93	9.06	8.57623e+06	17274.7	130783	11
Dourados/Midwestern	Human	M103-105	7.21434e+06	0.1137	5.66602e+06	78.01	7.97296e+07	54736.3	1789.67	52.86	90.66	9.28	1.80045e+06	11674.7	77810.3	29.6667
Dourados/Midwestern	Human	M106-108	2.24422e+07	0.1724	16447794	73.83	8.53033e+07	51660.7	2240.67	51.45	84.33	15.67	3.60437e+06	10512.3	62031.3	6.66667
Dourados/Midwestern	Human	M109-111	15998700	0.0018	1.40577e+07	86.92	9.66689e+07	60251	2592.67	49.70	72.88	2021-12-27	7382054	11386	18834.3	20.3333
Dourados/Midwestern	Human	M112-114	1.77201e+07	0.0008	16728710	94.93	1.83628e+08	101659	4308.67	51.33	64.59	35.41	5.16054e+06	17240.3	66552.3	21.3333
Dourados/Midwestern	Human	M115-117	6190644	0.0028	4588822	73.83	4.27235e+07	19070.3	6815.33	52.10	93.46	6.53	977172	4722.33	182509	41.6667
Dourados/Midwestern	Human	M97-99	1.99033e+07	0.0173	1.85479e+07	93.83	2.00118e+08	114101	3306.67	51.05	89.94	2021-04-10	4974834	16280.3	55460.7	9.33333
Dourados/Midwestern	Cattle	M118-120	18494532	0.0018	1.22754e+07	69.87	1.126e+08	93298	1283	61.34	94.15	5.85	3.91787e+06	22664.7	127059	13
Dourados/Midwestern	Cattle	M124-126	1.4266e+07	0.0001	1.32609e+07	93.08	99080164	45429.7	4891	49.13	83.33	16.67	4.77476e+06	20099.3	104748	18
Dourados/Midwestern	Cattle	M70-72	36807276	0.0022	2.57035e+07	76.19	2.04494e+08	150314	2143.67	60.37	65.29	34.70	8.72335e+06	25325.3	149462	22.6667
Dourados/Midwestern	Cattle	M79-81	10431112	0.0004	9999636	95.87	8.55989e+07	41130.7	5814.67	50.18	68.28	31.71	3.37589e+06	20033	101063	0.333333
Dourados/Midwestern	Cattle	M85-87	2200256	0.0009	1474376	66.86	15328112	17808	770	62.44	89.00	11.00	572543	14700	72395	20.3333
Dourados/Midwestern	Cattle	M91-93	20274474	0.0011	1.64496e+07	80.29	136972917	76329.3	3878.33	50.16	90.35	9.64	4.87475e+06	21205	44814.7	17.3333
Dourados/Midwestern	Poultry	M121-123	1.337e+07	0.0002	1.26159e+07	94.94	154033760	105808	1849.33	51.16	72.97	2021-03-27	4.60389e+06	22723	75230.7	30.6667
Dourados/Midwestern	Poultry	M130-132	1.43337e+07	0.0002	1.26972e+07	86.13	9.88055e+07	52489.3	3857.33	49.19	56.40	43.59	5.00495e+06	16383.3	94243.7	11.3333
Dourados/Midwestern	Poultry	M67-69	16748058	0.0002	16153966	96.48	85192904	42302.3	9574.67	46.53	74.55	25.44	9.00482e+06	15728	111216	2.66667
Dourados/Midwestern	Poultry	M73-75	12900806	0.0002	11769558	85.67	7.19215e+07	31374.3	6978.33	47.32	85.51	14.47	3.7682e+06	12496.3	89102.7	22.3333
Dourados/Midwestern	Poultry	M76-78	13196570	0.0003	1.27404e+07	96.51	1.0266e+08	56187.3	3594.67	47.45	93.67	6.29	4.16202e+06	15868.3	120357	6
Dourados/Midwestern	Poultry	M82-84	9.84183e+06	0.0001	9.46311e+06	96.14	4.97478e+07	25525	5200.67	46.84	52.19	47.80	3.87881e+06	11591	143114	24
Dourados/Midwestern	Swine	M88-90	1.43883e+07	0.0003	1.28717e+07	87.09	70509944	34711.7	6051.67	46.64	92.41	7.57	5.69077e+06	14772	56500	18.6667
Dourados/Midwestern	Swine	M94-96	1.25048e+07	0.0009	12091148	96.64	9.14948e+07	48265.7	4131.33	47.92	82.94	2021-05-17	6.75153e+06	17695.7	106879	22.6667
Dourados/Midwestern	Swine	M127-129	1.71946e+07	0.0001	1.62267e+07	94.86	1.92726e+08	144551	1596.67	51.52	80.08	19.91	5.10444e+06	25443.3	65756.3	1.33333
Fortaleza/Northerneast	Cattle	M265-267	1.99786e+07	0.0021	1.83481e+07	91.79	1.3937e+08	73665.3	3504.67	50.64	83.20	16.79	7.30974e+06	21097	56515	0.333333
Fortaleza/Northeastern	Cattle	M268-270	2.03157e+07	0.0011	1.89238e+07	93.11	9.06823e+07	45669.3	4135.33	47.99	63.79	36.21	7.41912e+06	18204.3	57555.7	15
Fortaleza/Northeastern	Cattle	M298-300	9.66219e+06	0.0029	8.95716e+06	92.69	70404818	50700.3	1981	51.05	76.84	23.16	4.163e+06	21197	48709.7	20.3333
Fortaleza/Northeastern	Cattle	M301-303	2.14931e+07	0.0010	19960312	92.73	158226398	102950	2262.33	49.33	65.59	34.41	7852040	24755.7	184864	4
Fortaleza/Northeastern	Cattle	M328-330	1.14604e+07	0.0001	9.40521e+06	82.30	1.09089e+08	69674.3	2532	46.87	78.96	2021-04-21	2661436	10235.3	64595.3	4
Fortaleza/Northeastern	Cattle	M331-333	1.46965e+07	0.0000	1.20079e+07	81.50	1.54029e+08	91393.7	2804.33	46.99	93.09	6.91	2.53863e+06	9862.33	83472.7	36
Fortaleza/Northeastern	Swine	M271-273	2.35252e+07	0.0079	2.18593e+07	92.86	185331079	102159	3937.33	48.61	84.74	15.26	8.44627e+06	22339.3	58473.3	14.3333
Fortaleza/Northeastern	Swine	M274-276	2.33485e+07	0.4830	2.14936e+07	92.08	158934186	71169.3	5969.33	48.37	76.02	23.98	8943554	19356.3	57211.3	0.666667
Fortaleza/Northeastern	Swine	M319-321	1.65506e+07	0.0002	1.32367e+07	79.94	100872633	67963.7	2343.67	50.94	68.58	31.42	5.1417e+06	18228.3	191877	11.3333
Fortaleza/Northeastern	Human	M277-279	2.64963e+07	0.0020	24636380	92.98	2.80792e+08	138542	3966.67	48.21	75.49	24.51	8117760	15649.7	307451	15.3333
Fortaleza/Northeastern	Poultry	M280-282	28202684	10.8775	22823128	76.92	100806611	60133.7	3512.67	45.93	93.30	6.70	7.93979e+06	18843.3	87713.7	24.6667
Fortaleza/Northeastern	Poultry	M283-285	3.82872e+07	1.9597	3.05974e+07	81.25	9.7877e+07	41501.3	9443.33	50.76	76.83	23.17	8485902	17088.7	56631.3	19
Fortaleza/Northeastern	Poultry	M307-309	2.04925e+07	0.0001	18981184	92.52	124046768	51621.3	9900.67	47.94	80.63	19.36	8.17664e+06	8998.67	45268.7	7
Fortaleza/Northeastern	Poultry	M313-315	3.91705e+07	0.0078	3.25261e+07	87.76	9.67896e+07	34823	24183.7	53.01	74.78	25.22	1.60457e+07	12778	39961.3	5.33333
Fortaleza/Northeastern	Poultry	M316-318	10679028	0.0013	9.20108e+06	86.70	9.50526e+07	56411.7	3818	56.41	65.46	34.54	3.55837e+06	18578.3	92814	0
Fortaleza/Northeastern	Poultry	M322-324	14863282	0.0033	11838506	79.69	64574698	39796.7	5317.67	57.63	52.15	47.83	4617184	20039.3	208602	0
Fortaleza/Northeastern	Human	M286-288	2.45248e+07	0.0047	2.2658e+07	92.37	2.64417e+08	132682	4251.67	51.01	90.93	9.07	5326102	15742.7	98339.3	24.6667
Fortaleza/Northeastern	Human	M289-291	2.40642e+07	0.0229	2.23296e+07	92.80	2.44454e+08	129794	3819.67	48.07	88.77	11.23	5.02669e+06	15941.7	349846	15.6667
Fortaleza/Northeastern	Human	M292-294	25569922	0.0007	2.36517e+07	92.51	2.96668e+08	177506	2547.33	49.42	85.83	14.16	7479540	17896	49296	14.6667
Fortaleza/Northeastern	Human	M304-306	1.51489e+07	0.0011	14046204	92.75	103448141	63967.7	2605	50.86	82.10	17.90	6.86407e+06	13922.7	89433.3	13.3333
Fortaleza/Northeastern	Human	M310-312	3.35201e+07	0.0007	29163456	88.55	1.37903e+08	56660.7	12858.7	47.79	60.88	39.11	8.59611e+06	17337.7	160306	0

## Sheet: ST 2
Supplementary Table 2. Description of statistics from sequencing, metrics of replicates the samples used in this study.
City/Region	Host	Sample name	Sample ID	Raw Reads (pair-end)(bp)	Host sequences (mapping) %	Reads (post-CQ) (bp)	Reads (post-CQ) %	Reads OTU-assigned %	Reads unclassified %	Reads assigned at species level	Number of species identified
Blumenau/Southern	Human	H1-S4-BL	M241	11604024	0.0017	11187424	96.41	96.83	3.17	2595672	10291
Blumenau/Southern	Human	H1-S5-BL	M242	19388974	0.0097	15171998	78.25	93.65	6.36	3450438	11286
Blumenau/Southern	Human	H1-S6-BL	M243	28016212	0.0013	25792812	92.06	97.80	2.20	6200550	13603
Blumenau/Southern	Human	H2-S4-BL	M244	11076644	0.0040	7926088	71.56	89.58	10.41	2260388	11979
Blumenau/Southern	Human	H2-S5-BL	M245	12200116	0.0020	11746484	96.28	90.27	9.71	3021482	11306
Blumenau/Southern	Human	H2-S6-BL	M246	2520322	0.0044	1933136	76.70	87.54	12.44	559688	6330
Blumenau/Southern	Human	H3-S4-BL	M247	13751576	0.0000	9507964	69.14	92.86	7.14	1610388	4800
Blumenau/Southern	Human	H3-S5-BL	M248	3786014	0.0033	2594834	68.54	94.42	5.58	461210	2928
Blumenau/Southern	Human	H3-S6-BL	M249	2859582	0.0042	2019000	70.61	90.85	9.15	364184	3114
Blumenau/Southern	Human	H1-P4-S4-BL	M250	71971104	0.0099	53893756	74.88	92.56	7.42	18023452	14527
Blumenau/Southern	Human	H1-P4-S5-BL	M251	23056240	0.0124	16561710	71.83	93.58	6.39	4368444	9433
Blumenau/Southern	Human	H1-P4-S6-BL	M252	85239814	0.0097	58131164	68.20	90.64	9.35	14022180	22511
Blumenau/Southern	Human	H2-P4-S4-BL	M253	8525660	0.0309	6519728	76.47	88.10	11.90	1439512	8838
Blumenau/Southern	Human	H2-P4-S5-BL	M254	2468644	0.0019	1862104	75.43	91.34	8.65	566568	8462
Blumenau/Southern	Human	H2-P4-S6-BL	M255	4011936	0.0018	2684198	66.91	94.87	44535	777372	8358
Blumenau/Southern	Human	H1-P3-S4-BL	M256	23886968	0.0011	22005158	92.12	96.15	3.84	4099008	11066
Blumenau/Southern	Human	H1-P3-S5-BL	M257	4597524	0.0027	3547582	77.16	96.06	3.92	666020	6029
Blumenau/Southern	Human	H1-P3-S6-BL	M258	4044262	0.1107	2861052	70.74	53.84	46.16	542516	4951
Blumenau/Southern	Human	H2-P3-S4-BL	M259	11077296	0.0024	10645682	96.10	62.10	37.89	2691366	12220
Blumenau/Southern	Human	H2-P3-S5-BL	M260	19008948	0.0014	17397292	91.52	55.39	44.61	4823216	13582
Blumenau/Southern	Human	H2-P3-S6-BL	M261	13355142	0.0033	12882486	96.46	57.75	42.25	3516940	13268
Blumenau/Southern	Swine	S0-P2-S1-BL	M25	11536820	0.0044	11054068	95.82	92.41	7.54	4052190	20203
Blumenau/Southern	Swine	S0-P2-S2-BL	M26	8374732	0.0028	8043822	96.05	61.15	38.84	2964786	19194
Blumenau/Southern	Swine	S0-P2-S3-BL	M27	14543824	0.0051	13949140	95.91	66.15	33.81	5153196	21908
Blumenau/Southern	Swine	S0-P3-S4-BL	M262	104507026	0.0080	68185152	65.25	59.00	41.00	22055058	27537
Blumenau/Southern	Swine	S0-P3-S5-BL	M263	14691230	0.0025	9728870	66.22	74.74	25.26	3554070	20927
Blumenau/Southern	Swine	S0-P3-S6-BL	M264	12533810	0.0012	8378952	66.85	57.73	42.27	3017362	21372
Blumenau/Southern	Swine	S0-P4-S1-BL	M28	11161478	0.0014	10594324	94.92	50.65	49.35	3371758	18867
Blumenau/Southern	Swine	S0-P4-S2-BL	M29	10709654	0.0109	10325074	96.41	54.77	45.23	3317766	19119
Blumenau/Southern	Swine	S0-P4-S3-BL	M30	11541318	0.0067	11075884	95.97	53.01	46.99	3707736	18930
Blumenau/Southern	Cattle	B1-P4-S1-BL	M31	58426426	0.0045	39090590	66.91	64.93	35.07	15480084	26567
Blumenau/Southern	Cattle	B1-P4-S2-BL	M32	75347204	0.0010	48657312	64.58	64.77	35.22	15696090	27834
Blumenau/Southern	Cattle	B1-P4-S3-BL	M33	19558138	0.0003	13882668	70.98	77.11	22.89	5105530	23184
Blumenau/Southern	Cattle	B0-P2-S1-BL	M34	11054634	0.0007	10561096	95.54	62.00	38.00	3998086	22202
Blumenau/Southern	Cattle	B0-P2-S2-BL	M35	10685220	0.0010	10271208	96.13	67.24	32.76	3715006	24299
Blumenau/Southern	Cattle	B0-P2-S3-BL	M36	3055710	0.0005	2943154	96.32	43.57	56.42	1128072	17291
Blumenau/Southern	Cattle	B2-P4-S1-BL	M37	11188546	0.0008	10684632	95.50	61.07	38.92	3991208	22522
Blumenau/Southern	Cattle	B2-P4-S2-BL	M38	22027642	0.0033	21148836	96.01	60.48	39.51	8085774	25678
Blumenau/Southern	Cattle	B2-P4-S3-BL	M39	12569088	0.0013	12022016	95.65	54.99	45.00	4071834	23923
Blumenau/Southern	Cattle	B8-P2-S1-BL	M40	10123674	0.0007	9651636	95.34	60.50	39.50	4266860	17770
Blumenau/Southern	Cattle	B8-P2-S2-BL	M41	8681596	0.0036	8349308	96.17	88.61	11.39	3047590	20333
Blumenau/Southern	Cattle	B8-P2-S3-BL	M42	6823558	0.0016	6564788	96.21	84.53	15.47	3169262	14987
Blumenau/Southern	Cattle	B4-P4-S1-BL	M43	2094864	0.0035	1628258	77.73	67.53	32.47	871022	9298
Blumenau/Southern	Cattle	B4-P4-S2-BL	M44	56731510	0.0093	37814766	66.66	74.88	44555	10204758	22144
Blumenau/Southern	Cattle	B4-P4-S3-BL	M45	51923770	0.0290	36189206	69.70	76.01	23.98	11880718	20596
Blumenau/Southern	Cattle	B5-P4-S1-BL	M46	12574012	0.0002	12095440	96.19	65.23	34.75	7697968	16039
Blumenau/Southern	Cattle	B5-P4-S2-BL	M47	10792240	0.0019	10342108	95.83	76.04	23.96	3781324	22577
Blumenau/Southern	Cattle	B5-P4-S3-BL	M48	9283232	0.0008	8904078	95.92	80.65	19.34	3639820	20912
Blumenau/Southern	Poultry	A1-P3-S1-BL	M49	10375466	0.0369	9772358	94.19	80.49	19.50	4040552	9369
Blumenau/Southern	Poultry	A1-P3-S2-BL	M50	10034804	0.0588	9564710	95.32	72.50	27.49	4216074	14566
Blumenau/Southern	Poultry	A1-P3-S3-BL	M51	16514822	0.0093	15818724	95.79	61.26	38.74	5020352	15190
Blumenau/Southern	Poultry	A2-P3-S1-BL	M52	6983404	0.1529	6698772	95.92	75.06	24.94	2432330	17681
Blumenau/Southern	Poultry	A2-P3-S2-BL	M53	7332622	0.0178	7059968	96.28	78.15	21.85	2464952	18518
Blumenau/Southern	Poultry	A2-P3-S3-BL	M54	19491686	0.0606	18750954	96.20	84.86	15.14	4788118	20790
Blumenau/Southern	Poultry	A1-P2-S1-BL	M55	13428818	0.0976	12896504	96.04	68.06	31.93	4595158	17023
Blumenau/Southern	Poultry	A1-P2-S2-BL	M56	10141812	0.1683	9705980	95.70	65.12	34.88	3623766	16143
Blumenau/Southern	Poultry	A1-P2-S3-BL	M57	23915020	0.0457	22935290	95.90	69.12	30.87	9696742	19048
Blumenau/Southern	Poultry	A2-P2-S1-BL	M58	23153054	0.0356	22246978	96.09	77.13	22.87	7857572	20162
Blumenau/Southern	Poultry	A2-P2-S2-BL	M59	5140908	19.5115	3872050	75.32	80.49	19.51	2161046	6723
Blumenau/Southern	Poultry	A2-P2-S3-BL	M60	13838646	0.0308	13341866	96.41	85.50	14.50	4781210	16434
Blumenau/Southern	Poultry	A1-P1-S1-BL	M61	16087922	0.0029	15489050	96.28	69.68	30.31	8886972	12614
Blumenau/Southern	Poultry	A1-P1-S2-BL	M62	11155160	0.0027	10668742	95.64	71.14	28.86	4898748	12907
Blumenau/Southern	Poultry	A1-P1-S3-BL	M63	7723602	0.0029	7428568	96.18	76.55	23.45	3063984	10505
Blumenau/Southern	Poultry	A2-P1-S1-BL	M64	10272014	0.0001	9826474	95.66	82.84	17.16	4599674	16912
Blumenau/Southern	Poultry	A2-P1-S2-BL	M65	7391240	0.0001	7086180	95.87	90.31	9.68	3077490	14007
Blumenau/Southern	Poultry	A2-P1-S3-BL	M66	21055940	0.0001	20236484	96.11	92.74	7.26	8909752	19054
Bragança/Southerneast	Cattle	B1-P1-S1-BR	M196	2782628	0.0009	1916048	68.86	91.15	8.85	885790	11643
Bragança/Southeastern	Cattle	B1-P1-S2-BR	M197	16505758	0.0008	15902936	96.35	80.45	19.55	5495258	23614
Bragança/Southeastern	Cattle	B1-P1-S3-BR	M198	3535960	0.0049	2515764	71.15	84.02	15.98	875542	18702
Bragança/Southeastern	Cattle	B2-P1-S1-BR	M199	1978	0.0000	1646	83.22	88.94	44297	550	165
Bragança/Southeastern	Cattle	B2-P1-S2-BR	M200	9114114	0.0018	8754178	96.05	87.45	12.53	3014788	23333
Bragança/Southeastern	Cattle	B2-P1-S3-BR	M201	4787324	0.0041	3118072	65.13	87.04	12.95	1095850	19434
Bragança/Southeastern	Swine	S1-P1-S1-BR	M202	20138372	0.0017	18534526	92.04	94.78	5.21	6389100	23634
Bragança/Southeastern	Swine	S1-P1-S2-BR	M203	15335312	0.0007	14195476	92.57	92.74	7.26	5039444	18023
Bragança/Southeastern	Swine	S1-P1-S3-BR	M204	10566128	0.0014	9841176	93.14	94.37	5.62	5219996	20249
Bragança/Southeastern	Poultry	A1-P1-S1-BR	M205	14710886	1.8941	10684494	72.63	83.46	16.53	2438498	10698
Bragança/Southeastern	Poultry	A1-P1-S2-BR	M206	2385878	0.0315	1528296	64.06	85.75	14.25	478300	6233
Bragança/Southeastern	Poultry	A1-P1-S3-BR	M207	19439578	0.0042	17767440	91.40	85.35	14.64	7554242	14732
Bragança/Southeastern	Poultry	A2-P1-S1-BR	M208	21821000	0.0061	20085292	92.05	90.55	9.44	6122182	19399
Bragança/Southeastern	Poultry	A2-P1-S2-BR	M209	9858188	0.0175	7475092	75.83	93.00	7.00	2884150	15920
Bragança/Southeastern	Poultry	A2-P1-S3-BR	M210	2388288	0.0226	1626352	68.10	91.42	8.58	684566	8385
Bragança/Southeastern	Poultry	A1-P2-S1-BR	M211	8475744	0.0214	7760142	91.56	80.61	19.38	4326600	14961
Bragança/Southeastern	Poultry	A1-P2-S2-BR	M212	9762908	0.0050	9412672	96.41	82.69	17.30	3559928	15020
Bragança/Southeastern	Poultry	A1-P2-S3-BR	M213	2025708	3.0690	1360578	67.17	69.42	30.57	487476	9213
Bragança/Southeastern	Poultry	A2-P2-S1-BR	M214	23677886	0.0040	17362156	73.33	81.74	18.25	6139430	19665
Bragança/Southeastern	Poultry	A2-P2-S2-BR	M215	3361492	0.0292	2507612	74.60	76.41	23.58	1223468	12780
Bragança/Southeastern	Poultry	A2-P2-S3-BR	M216	2173934	0.0302	1647792	75.80	87.80	12.20	907444	7727
Bragança/Southeastern	Cattle	B0-P2-S1-BR	M217	10223376	0.0004	7900160	77.28	76.44	23.56	2593294	16628
Bragança/Southeastern	Cattle	B0-P2-S2-BR	M218	11280292	0.0003	8362586	74.13	66.81	33.19	2923684	19028
Bragança/Southeastern	Cattle	B0-P2-S3-BR	M219	7759562	0.0016	4991584	64.33	68.82	31.18	1578282	21307
Bragança/Southeastern	Cattle	B-P2-S1-BR	M220	11712604	0.0001	11291200	96.40	81.41	18.59	5874130	16963
Bragança/Southeastern	Cattle	B-P2-S2-BR	M221	48729616	0.0046	33645048	69.04	68.55	31.44	9970690	27135
Bragança/Southeastern	Cattle	B-P2-S3-BR	M222	105179264	0.0049	72381754	68.82	73.16	26.84	21916310	29130
Bragança/Southeastern	Swine	S0-P2-S1-BR	M223	12646648	0.0000	12166808	96.21	85.59	14.41	3914836	20289
Bragança/Southeastern	Swine	S0-P2-S2-BR	M224	8194852	0.0020	7918298	96.63	80.22	19.77	4742666	11648
Bragança/Southeastern	Swine	S0-P2-S3-BR	M225	28639242	0.0025	26384564	92.13	84.06	15.94	13699670	20676
Bragança/Southeastern	Swine	S0-P3-S1-BR	M226	8207344	0.0003	6405532	78.05	77.50	22.50	1672800	13899
Bragança/Southeastern	Swine	S0-P3-S2-BR	M227	4454658	0.0002	3055818	68.60	59.60	40.39	1520510	10204
Bragança/Southeastern	Swine	S0-P3-S3-BR	M228	20385312	0.0002	18885326	92.64	62.66	37.33	5220262	18977
Bragança/Southeastern	Cattle	B0-P3-S1-1-BR	M229	3659760	0.0008	2645258	72.28	73.75	26.25	1017156	15904
Bragança/Southeastern	Cattle	B0-P3-S1-2-BR	M230	28532616	0.0005	19988698	70.06	63.45	36.55	7536146	22805
Bragança/Southeastern	Cattle	B0-P3-S1-3-BR	M231	19023770	0.0004	17454288	91.75	64.20	35.79	10428110	16881
Bragança/Southeastern	Cattle	B0-P3-S2-1-BR	M232	37862258	0.0022	24259830	64.07	67.26	32.73	7719396	25952
Bragança/Southeastern	Cattle	B0-P3-S2-2-BR	M233	8372922	0.0009	6042988	72.17	70.12	29.87	2040830	21369
Bragança/Southeastern	Cattle	B0-P3-S2-3-BR	M234	174702614	0.0043	119425748	68.36	80.47	19.53	36666090	30737
Bragança/Southeastern	Poultry	A0-P3-S2-1-BR	M235	6144250	0.0259	4514430	73.47	88.40	11.60	1617270	16917
Bragança/Southeastern	Poultry	A0-P3-S2-2-BR	M236	19213464	0.0232	17826288	92.78	92.77	7.23	14861484	11129
Bragança/Southeastern	Poultry	A0-P3-S2-3-BR	M237	9093602	0.0716	6020752	66.21	81.61	18.39	2425390	16054
Bragança/Southeastern	Poultry	A0-P3-S1-1-BR	M238	4348976	0.0065	4180386	96.12	89.03	10.97	1203136	10746
Bragança/Southeastern	Poultry	A0-P3-S1-2-BR	M239	4648134	0.2872	3336226	71.78	87.31	12.70	1076986	12183
Bragança/Southeastern	Poultry	A0-P3-S1-3-BR	M240	9717894	0.1790	6042814	62.18	89.49	10.51	1951732	14607
Bragança/Southeastern	Human	H1-S1-BR	M334	16639730	0.0029	13651962	82.04	91.40	8.58	2850214	11368
Bragança/Southeastern	Human	H1-S2-BR	M335	10126250	0.0001	8061180	79.61	70.05	29.94	2668172	20457
Bragança/Southeastern	Human	H1-S3-BR	M336	5507946	0.0003	4295434	77.99	87.59	12.41	1535066	19198
Bragança/Southeastern	Human	H2-S1-BR	M337	10011968	0.0000	7881676	78.72	65.10	34.90	2485152	20328
Bragança/Southeastern	Human	H2-S2-BR	M338	78393128	0.0009	60238704	76.84	77.77	22.22	18316612	26401
Bragança/Southeastern	Human	H2-S3-BR	M339	13060662	0.0002	10431986	79.87	77.52	22.47	3043418	18474
Bragança/Southeastern	Human	H3-S1-BR	M340	19946016	0.0019	15914474	79.79	57.58	42.42	3884974	12103
Bragança/Southeastern	Human	H3-S2-BR	M341	19074950	0.0034	15434168	80.91	62.33	37.67	3578238	13131
Bragança/Southeastern	Human	H3-S3-BR	M342	16171528	0.0195	13110180	81.07	57.82	42.16	2962528	9711
Bragança/Southeastern	Human	H4-S1-BR	M343	7099218	0.0026	5772986	81.32	77.33	22.67	1387320	9390
Bragança/Southeastern	Human	H4-S2-BR	M344	12549752	0.0015	10327786	82.30	55.83	44.17	2372526	12446
Bragança/Southeastern	Human	H4-S3-BR	M345	13876062	0.0030	11283318	81.32	58.30	41.70	2707904	13017
Bragança/Southeastern	Human	H5-S1-BR	M346	3756198	0.0006	3059934	81.46	54.31	45.68	1154568	7310
Bragança/Southeastern	Human	H5-S2-BR	M347	34365402	0.0012	27686614	80.57	80.70	19.30	9818084	15152
Bragança/Southeastern	Human	H5-S3-BR	M348	9542638	0.0041	7676984	80.45	80.39	19.61	2875382	10892
Bragança/Southeastern	Human	H6-S1-BR	M349	19309946	0.0035	15831882	81.99	68.58	31.42	5193800	17057
Bragança/Southeastern	Human	H6-S2-BR	M350	22651348	0.0106	18720014	82.64	76.97	44278	5992958	17644
Bragança/Southeastern	Human	H6-S3-BR	M351	12860944	0.0068	10525474	81.84	80.12	19.88	3008264	15096
Bragança/Southeastern	Human	H7-S1-BR	M352	19247520	0.1670	15655370	81.34	71.19	28.81	5547976	11528
Bragança/Southeastern	Human	H7-S2-BR	M353	23170614	0.1654	19077012	82.33	75.96	44310	6754858	12140
Bragança/Southeastern	Human	H7-S3-BR	M354	19443512	0.1650	15979784	82.19	80.55	19.45	5605976	11624
Castanhal/Northern	Cattle	B1-P1-S1-CA	M133	8070126	0.0047	5822660	72.15	65.94	34.05	2079740	20812
Castanhal/Northern	Cattle	B1-P1-S2-CA	M134	13028380	0.0004	11886526	91.24	64.72	35.27	3802544	20024
Castanhal/Northern	Cattle	B1-P1-S3-CA	M135	101451320	0.0012	74757780	73.69	61.34	38.66	17339618	29059
Castanhal/Northern	Cattle	B2-P1-S1-CA	M136	3695704	0.0008	2551860	69.05	76.14	23.86	947092	15604
Castanhal/Northern	Cattle	B2-P1-S2-CA	M137	3831714	0.0018	2534928	66.16	90.43	9.56	796460	19054
Castanhal/Northern	Cattle	B2-P1-S3-CA	M138	30165234	0.0004	27874498	92.41	80.60	19.40	7735662	22340
Castanhal/Northern	Cattle	B1-P2-S1-CA	M139	6366234	0.0020	6146998	96.56	88.84	11.16	2033568	18784
Castanhal/Northern	Cattle	B1-P2-S2-CA	M140	25724120	0.0002	23849422	92.71	88.60	11.40	15301268	20040
Castanhal/Northern	Cattle	B1-P2-S3-CA	M141	7962600	0.0005	6375318	80.07	89.24	10.76	3937076	11819
Castanhal/Northern	Cattle	B2-P2-S1-CA	M142	8256932	0.0036	5128544	62.11	93.87	44475	1850060	19898
Castanhal/Northern	Cattle	B2-P2-S2-CA	M143	8728556	0.0010	6137050	70.31	92.28	7.70	2217876	20630
Castanhal/Northern	Cattle	B2-P2-S3-CA	M144	4133848	0.0007	2595498	62.79	93.35	6.62	954218	17090
Castanhal/Northern	Cattle	B1-P4-S1-CA	M145	10276112	0.0096	9911138	96.45	91.56	8.42	3656886	20098
Castanhal/Northern	Cattle	B1-P4-S2-CA	M146	2402050	0.0090	1550884	64.57	93.81	6.16	589714	12560
Castanhal/Northern	Cattle	B1-P4-S3-CA	M147	24028084	0.0041	21804312	90.75	91.21	8.77	10603548	18161
Castanhal/Northern	Cattle	B2-P4-S1-CA	M148	4676088	0.0005	4501130	96.26	96.40	3.60	2183428	14033
Castanhal/Northern	Cattle	B2-P4-S2-CA	M149	22758612	0.0040	20899434	91.83	95.42	4.58	8791638	21554
Castanhal/Northern	Cattle	B2-P4-S3-CA	M150	21939202	0.0007	20166334	91.92	94.75	5.25	6813036	24425
Castanhal/Northern	Poultry	F1-P4-S1-CA	M151	4518840	0.0002	4336472	95.96	84.73	15.27	1630190	14937
Castanhal/Northern	Poultry	F1-P4-S2-CA	M152	1695592	0.0005	1193654	70.40	92.70	7.29	397010	7981
Castanhal/Northern	Poultry	F1-P4-S3-CA	M153	9295604	0.0004	8961684	96.41	93.95	44322	5423480	16140
Castanhal/Northern	Poultry	F2-P4-S1-CA	M154	21402300	0.0005	19593334	91.55	76.71	23.29	5527516	19886
Castanhal/Northern	Poultry	F2-P4-S2-CA	M155	22281564	0.0017	20491332	91.97	93.61	6.38	6915946	20318
Castanhal/Northern	Poultry	F2-P4-S3-CA	M156	21563532	0.0012	19889902	92.24	92.51	7.49	8270372	20386
Castanhal/Northern	Poultry	F1-P3-S1-CA	M157	8958642	0.0031	6065582	67.71	91.72	8.27	3207584	14407
Castanhal/Northern	Poultry	F1-P3-S2-CA	M158	56019454	0.0021	35299822	63.01	95.94	44231	13000984	23484
Castanhal/Northern	Poultry	F1-P3-S3-CA	M159	108776892	0.6886	79583896	73.16	94.14	5.82	43855322	22261
Castanhal/Northern	Poultry	F2-P3-S1-CA	M160	11441834	0.0070	8266352	72.25	95.53	4.45	3197978	18306
Castanhal/Northern	Poultry	F2-P3-S2-CA	M161	14405564	0.4719	10376974	72.03	93.13	6.86	3763506	19541
Castanhal/Northern	Poultry	F2-P3-S3-CA	M162	9906426	0.0178	7501566	75.72	85.80	14.20	3123566	14356
Castanhal/Northern	Human	H20-P1-S1-CA	M163	88447450	0.0050	59190578	66.92	91.56	8.41	12786954	20761
Castanhal/Northern	Human	H20-P1-S2-CA	M164	8172700	0.0015	7861566	96.19	92.50	7.48	2047870	13069
Castanhal/Northern	Human	H20-P1-S3-CA	M165	14039002	0.0024	13493566	96.12	72.08	27.92	3231598	12980
Castanhal/Northern	Human	H21-P1-S1-CA	M166	19157982	0.0087	17597648	91.86	75.82	24.18	4805168	16201
Castanhal/Northern	Human	H21-P1-S2-CA	M167	5743452	0.0010	5537560	96.42	73.26	26.73	2155986	12026
Castanhal/Northern	Human	H21-P1-S3-CA	M168	12865668	0.0026	12425836	96.58	57.01	42.99	4729628	13482
Castanhal/Northern	Human	H22-P3-S1-CA	M169	3975528	0.0100	2808652	70.65	56.59	43.41	596804	8711
Castanhal/Northern	Human	H22-P3-S2-CA	M170	5886548	0.0020	4058450	68.94	78.19	21.81	946588	11266
Castanhal/Northern	Human	H22-P3-S3-CA	M171	9172280	0.0016	8853600	96.53	48.74	51.25	2821688	14028
Castanhal/Northern	Human	H23-P3-S1-CA	M172	13608548	0.0083	12485744	91.75	77.85	22.15	2861584	12829
Castanhal/Northern	Human	H23-P3-S2-CA	M173	11673994	0.0527	11255610	96.42	79.98	44247	2582658	9260
Castanhal/Northern	Human	H23-P3-S3-CA	M174	11648334	0.0792	11223740	96.36	62.01	37.99	2323842	10321
Castanhal/Northern	Human	H15-P4-S1-CA	M175	26071624	0.0014	23906618	91.70	69.40	30.59	10087346	17574
Castanhal/Northern	Human	H15-P4-S2-CA	M176	9292134	0.0028	8974034	96.58	72.30	27.70	4094352	17164
Castanhal/Northern	Human	H15-P4-S3-CA	M177	8572888	0.0030	7851666	91.59	72.87	27.13	3388014	16495
Castanhal/Northern	Human	H16-P4-S1-CA	M178	13360066	0.0024	12901814	96.57	88.61	11.39	4846710	12954
Castanhal/Northern	Human	H16-P4-S2-CA	M179	23525236	0.0018	21550474	91.61	84.62	15.38	6617258	14405
Castanhal/Northern	Human	H16-P4-S3-CA	M180	18629820	0.0026	17038952	91.46	85.52	14.48	6021440	14776
Castanhal/Northern	Poultry	F1-P1-S1-CA	M181	25912168	0.0146	23996340	92.61	90.54	9.45	15039624	15600
Castanhal/Northern	Poultry	F1-P1-S2-CA	M182	10375522	0.0031	9483776	91.41	89.73	10.26	6056232	11333
Castanhal/Northern	Poultry	F1-P1-S3-CA	M183	14619970	0.0045	10417770	71.26	88.85	11.14	3871448	21507
Castanhal/Northern	Poultry	F2-P1-S1-CA	M184	19558182	0.0008	17829940	91.16	79.00	21.00	6692264	21128
Castanhal/Northern	Poultry	F2-P1-S2-CA	M185	7821310	0.0007	5647338	72.21	77.67	22.33	2308808	19144
Castanhal/Northern	Poultry	F2-P1-S3-CA	M186	24542828	0.0015	22732794	92.63	66.50	33.49	9859292	17987
Castanhal/Northern	Swine	S1-P1-S1-CA	M187	8731034	0.1256	8415872	96.39	77.40	22.60	4412396	17920
Castanhal/Northern	Swine	S1-P1-S2-CA	M188	5992428	0.0021	5733594	95.68	86.91	44452	2052612	20913
Castanhal/Northern	Swine	S1-P1-S3-CA	M189	25249400	0.0027	23341804	92.45	91.89	44508	10902788	22684
Castanhal/Northern	Swine	S2-P1-S1-CA	M190	25534366	0.0005	23300856	91.25	81.17	18.83	8905062	23541
Castanhal/Northern	Swine	S2-P1-S2-CA	M191	4445630	0.0064	4270750	96.07	93.91	44353	1524692	17624
Castanhal/Northern	Swine	S2-P1-S3-CA	M192	9367848	0.0042	9007888	96.16	93.32	6.65	3399978	22739
Castanhal/Northern	Swine	S1-P3-S1-CA	M193	10228564	0.0286	9895130	96.74	93.98	5.98	6577282	18107
Castanhal/Northern	Swine	S1-P3-S2-CA	M194	13165146	0.0214	12157110	92.34	93.24	6.76	6811972	16092
Castanhal/Northern	Swine	S1-P3-S3-CA	M195	23393638	0.0011	21571014	92.21	85.57	14.43	12339422	17625
Dourados/Midwestern	Human	H1-S1-DO	M103	3295282	0.3277	2274960	69.04	88.89	44238	620280	9113
Dourados/Midwestern	Human	H1-S2-DO	M104	7717388	0.0070	7460566	96.67	88.55	11.34	2625624	12809
Dourados/Midwestern	Human	H1-S3-DO	M105	10630352	0.0063	7262526	68.32	94.53	5.47	2155448	13102
Dourados/Midwestern	Human	H2-S1-DO	M106	21719466	0.0094	16320572	75.14	98.27	1.73	4384612	13328
Dourados/Midwestern	Human	H2-S2-DO	M107	2922402	0.4799	2164100	74.05	98.13	1.88	491744	4803
Dourados/Midwestern	Human	H2-S3-DO	M108	42684736	0.0280	30858710	72.29	56.59	43.41	5936750	13406
Dourados/Midwestern	Human	H4-S1-DO	M109	29228034	0.0009	27103836	92.73	70.55	29.45	13428004	15135
Dourados/Midwestern	Human	H4-S2-DO	M110	12180388	0.0024	8710146	71.51	68.68	31.32	5130440	10808
Dourados/Midwestern	Human	H4-S3-DO	M111	6587678	0.0020	6358976	96.53	79.40	20.60	3587718	8215
Dourados/Midwestern	Human	H3-S1-DO	M112	23945758	0.0007	22020076	91.96	59.14	40.86	5967266	18825
Dourados/Midwestern	Human	H3-S2-DO	M113	13837290	0.0011	13338408	96.40	59.94	40.06	5002160	17369
Dourados/Midwestern	Human	H3-S3-DO	M114	15377128	0.0006	14827646	96.43	74.69	25.31	4512190	15527
Dourados/Midwestern	Human	H5-S1-DO	M115	5998164	0.0012	4216896	70.30	93.60	6.40	1146766	3962
Dourados/Midwestern	Human	H5-S2-DO	M116	11876726	0.0020	9025428	75.99	94.28	5.71	1690268	8064
Dourados/Midwestern	Human	H5-S3-DO	M117	697042	0.0052	524142	75.20	92.51	7.49	94482	2141
Dourados/Midwestern	Cattle	B2-P3-S1-DO	M118	40418810	0.0025	25772854	63.77	93.80	6.20	8064160	26206
Dourados/Midwestern	Cattle	B2-P3-S2-DO	M119	5987354	0.0023	4234034	70.72	94.54	5.45	1416190	19532
Dourados/Midwestern	Cattle	B2-P3-S3-DO	M120	9077432	0.0006	6819400	75.13	94.10	5.89	2273258	22256
Dourados/Midwestern	Poultry	S1-P3-S1-DO	M121	20513142	0.0002	18968516	92.47	64.05	35.94	6764124	24710
Dourados/Midwestern	Poultry	S1-P3-S2-DO	M122	15481470	0.0001	14932912	96.46	75.58	24.42	5638438	24753
Dourados/Midwestern	Poultry	S1-P3-S3-DO	M123	4115278	0.0003	3946234	95.89	79.28	20.72	1409112	18706
Dourados/Midwestern	Cattle	B1-P3-S1-DO	M124	11005176	0.0001	10031980	91.16	61.60	38.40	4650192	20037
Dourados/Midwestern	Cattle	B1-P3-S2-DO	M125	18964146	0.0001	17379868	91.65	94.14	5.86	5116552	22050
Dourados/Midwestern	Cattle	B1-P3-S3-DO	M126	12828760	0.0000	12370958	96.43	94.26	5.74	4557526	18211
Dourados/Midwestern	Swine	S2-P3-S1-DO	M127	23047528	0.0001	21196144	91.97	87.43	12.56	6379164	26369
Dourados/Midwestern	Swine	S2-P3-S2-DO	M128	14181162	0.0001	13641376	96.19	67.08	32.91	4559226	25571
Dourados/Midwestern	Swine	S2-P3-S3-DO	M129	14355246	0.0001	13842710	96.43	85.73	14.27	4374926	24390
Dourados/Midwestern	Poultry	A1-P2-S1-DO	M130	13023072	0.0001	12583386	96.62	55.37	44.63	4529292	18845
Dourados/Midwestern	Poultry	A1-P2-S2-DO	M131	20364238	0.0002	18859726	92.61	56.29	43.70	7269378	17698
Dourados/Midwestern	Poultry	A1-P2-S3-DO	M132	9613938	0.0002	6648556	69.16	57.55	42.45	3216166	12607
Dourados/Midwestern	Poultry	S1-P2-S1-DO	M67	10767820	0.0003	10407820	96.66	70.52	29.47	7076092	13563
Dourados/Midwestern	Poultry	S1-P2-S2-DO	M68	19166416	0.0003	18456200	96.29	82.03	17.96	5215140	18101
Dourados/Midwestern	Poultry	S1-P2-S3-DO	M69	20309938	0.0001	19597878	96.49	71.10	28.89	14723226	15520
Dourados/Midwestern	Cattle	B2-P2-S1-DO	M70	57273962	0.0022	36580956	63.87	65.14	34.85	11822144	27873
Dourados/Midwestern	Cattle	B2-P2-S2-DO	M71	38046202	0.0041	25963974	68.24	64.38	35.61	8567666	25915
Dourados/Midwestern	Cattle	B2-P2-S3-DO	M72	15101664	0.0002	14565616	96.45	66.36	33.64	5780254	22188
Dourados/Midwestern	Poultry	A2-P4-S1-DO	M73	14682884	0.0001	13632636	92.85	95.93	44290	4010502	10319
Dourados/Midwestern	Poultry	A2-P4-S2-DO	M74	5275976	0.0002	3562914	67.53	64.59	35.40	1500754	13597
Dourados/Midwestern	Poultry	A2-P4-S3-DO	M75	18743558	0.0002	18113124	96.64	96.02	3.97	5793354	13573
Dourados/Midwestern	Poultry	A1-P4-S1-DO	M76	7705452	0.0003	7424872	96.36	95.36	4.62	2377070	13360
Dourados/Midwestern	Poultry	A1-P4-S2-DO	M77	19485602	0.0003	18819888	96.58	92.60	7.35	6279020	17126
Dourados/Midwestern	Poultry	A1-P4-S3-DO	M78	12398656	0.0003	11976480	96.60	93.04	6.91	3829974	17119
Dourados/Midwestern	Cattle	B2-P1-S1-DO	M79	12354044	0.0004	11832872	95.78	93.48	6.48	3822040	20766
Dourados/Midwestern	Cattle	B2-P1-S2-DO	M80	8642574	0.0007	8278318	95.79	52.58	47.42	2672496	19817
Dourados/Midwestern	Cattle	B2-P1-S3-DO	M81	10296718	0.0002	9887718	96.03	58.78	41.22	3633130	19516
Dourados/Midwestern	Poultry	A2-P2-S1-DO	M82	8358698	0.0001	8028006	96.04	52.55	47.45	4169740	11227
Dourados/Midwestern	Poultry	A2-P2-S2-DO	M83	10928126	0.0001	10521090	96.28	50.80	49.20	3689084	13867
Dourados/Midwestern	Poultry	A2-P2-S3-DO	M84	10238662	0.0001	9840236	96.11	53.23	46.76	3777616	9679
Dourados/Midwestern	Cattle	B1-P2-S1-DO	M85	2444864	0.0007	1742390	71.27	78.76	21.24	728444	16180
Dourados/Midwestern	Cattle	B1-P2-S2-DO	M86	582058	0.0010	377560	64.87	94.39	5.61	131436	9660
Dourados/Midwestern	Cattle	B1-P2-S3-DO	M87	3573846	0.0010	2303178	64.45	93.85	6.15	857748	18260
Dourados/Midwestern	Swine	S2-P2-S1-DO	M88	21322156	0.0001	19773482	92.74	90.87	44539	10588306	15052
Dourados/Midwestern	Swine	S2-P2-S2-DO	M89	9108800	0.0006	6581766	72.26	93.33	6.65	2845856	13951
Dourados/Midwestern	Swine	S2-P2-S3-DO	M90	12734002	0.0002	12259842	96.28	93.04	6.94	3638134	15313
Dourados/Midwestern	Cattle	B1-P1-S1-DO	M91	3936992	0.0006	2709544	68.82	92.88	44507	701316	14301
Dourados/Midwestern	Cattle	B1-P1-S2-DO	M92	17798310	0.0007	17227140	96.79	90.35	9.65	5195980	22922
Dourados/Midwestern	Cattle	B1-P1-S3-DO	M93	39088120	0.0019	29412250	75.25	87.82	12.17	8726958	26392
Dourados/Midwestern	Swine	S1-P1-S1-DO	M94	13647226	0.0014	13185506	96.62	90.70	9.30	6447702	19348
Dourados/Midwestern	Swine	S1-P1-S2-DO	M95	6438260	0.0002	6210336	96.46	90.15	9.84	3853472	15187
Dourados/Midwestern	Swine	S1-P1-S3-DO	M96	17428870	0.0012	16877602	96.84	67.98	32.01	9953402	18552
Dourados/Midwestern	Human	H6-S1-DO	M97	19830234	0.0381	18325708	92.41	89.58	10.40	4938290	15096
Dourados/Midwestern	Human	H6-S2-DO	M98	11210792	0.0090	10848026	96.76	91.28	8.70	3180996	15730
Dourados/Midwestern	Human	H6-S3-DO	M99	28668962	0.0049	26469940	92.33	88.96	44266	6805216	18015
Fortaleza/Northeastern	Cattle	B1-P2-S1-FO	M265	20974944	0.0030	19264632	91.85	88.95	44297	6063686	23159
Fortaleza/Northeastern	Cattle	B1-P2-S2-FO	M266	17066130	0.0025	15551116	91.12	88.61	11.39	4864662	22766
Fortaleza/Northeastern	Cattle	B1-P2-S3-FO	M267	21894712	0.0008	20228676	92.39	72.04	27.95	11000870	17366
Fortaleza/Northeastern	Cattle	B2-P2-S1-FO	M268	22665188	0.0011	21288134	93.92	69.37	30.63	5800784	19095
Fortaleza/Northeastern	Cattle	B2-P2-S2-FO	M269	22023156	0.0001	20387356	92.57	61.90	38.09	11398712	16914
Fortaleza/Northeastern	Cattle	B2-P2-S3-FO	M270	16258632	0.0021	15095840	92.85	60.09	39.90	5057860	18604
Fortaleza/Northerneast	Swine	S1-P2-S1-FO	M271	27864166	0.0036	25985070	93.26	86.75	13.25	10569008	22675
Fortaleza/Northeastern	Swine	S1-P2-S2-FO	M272	24099968	0.0188	22415046	93.01	79.55	20.45	7320012	20016
Fortaleza/Northeastern	Swine	S1-P2-S3-FO	M273	18611446	0.0013	17177698	92.30	87.92	44420	7449798	24327
Fortaleza/Northeastern	Swine	S1-P3-S1-FO	M274	24218034	0.1934	22372108	92.38	86.20	13.80	9820324	19981
Fortaleza/Northeastern	Swine	S1-P3-S2-FO	M275	24456250	0.3932	22328376	91.30	70.94	44376	8575210	19299
Fortaleza/Northeastern	Swine	S1-P3-S3-FO	M276	21371254	0.8623	19780356	92.56	70.92	44437	8435128	18789
Fortaleza/Northeastern	Human	H-P3-S1-FO	M277	27918384	0.0020	25962814	93.00	85.11	14.89	8179390	16027
Fortaleza/Northeastern	Human	H-P3-S2-FO	M278	24757508	0.0019	22972928	92.79	65.95	34.05	7926596	15174
Fortaleza/Northeastern	Human	H-P3-S3-FO	M279	26813154	0.0021	24973398	93.14	75.41	24.59	8247294	15748
Fortaleza/Northeastern	Poultry	A1-P3-S1-FO	M280	17139880	0.0058	15927158	92.93	93.99	44202	5561308	18988
Fortaleza/Northeastern	Poultry	A1-P3-S2-FO	M281	57941136	0.0134	47165846	81.40	92.20	7.80	16508928	21665
Fortaleza/Northeastern	Poultry	A1-P3-S3-FO	M282	9527036	32.6132	5376380	56.43	93.70	6.30	1749130	15877
Fortaleza/Northeastern	Poultry	A1-P4-S1-FO	M283	52792764	0.9462	41476226	78.56	69.73	30.27	11518732	17688
Fortaleza/Northeastern	Poultry	A1-P4-S2-FO	M284	20034200	4.8966	17415898	86.93	76.90	44492	4490040	14439
Fortaleza/Northeastern	Poultry	A1-P4-S3-FO	M285	42034574	0.0362	32900032	78.27	83.87	16.13	9448934	19139
Fortaleza/Northeastern	Human	H-P4-S1-FO	M286	22458164	0.0046	20648362	91.94	89.60	10.40	4767782	14966
Fortaleza/Northeastern	Human	H-P4-S2-FO	M287	25645088	0.0044	23767200	92.68	92.88	44537	5472068	16199
Fortaleza/Northeastern	Human	H-P4-S3-FO	M288	25471254	0.0050	23558496	92.49	90.31	9.69	5738456	16063
Fortaleza/Northeastern	Human	H-1R-S1-FO	M289	16941082	0.0360	15732836	92.87	88.93	44388	3645556	14969
Fortaleza/Northeastern	Human	H-1R-S2-FO	M290	29760108	0.0173	27646472	92.90	84.70	15.29	6152658	16682
Fortaleza/Northeastern	Human	H-1R-S3-FO	M291	25491300	0.0153	23609476	92.62	92.67	7.33	5281866	16174
Fortaleza/Northeastern	Human	H-2D-S1-FO	M292	25143392	0.0006	23323680	92.76	88.43	11.56	7084144	17912
Fortaleza/Northeastern	Human	H-2D-S2-FO	M293	26613966	0.0008	24497076	92.05	83.34	16.65	7437716	18035
Fortaleza/Northeastern	Human	H-2D-S3-FO	M294	24952408	0.0008	23134214	92.71	85.73	14.27	7916760	17741
Fortaleza/Northeastern	Cattle	B1-P3-S1-FO	M298	8095584	0.0038	7504322	92.70	87.20	12.80	2182864	22579
Fortaleza/Northeastern	Cattle	B1-P3-S2-FO	M299	6313884	0.0024	5847796	92.62	56.17	43.83	2573938	19964
Fortaleza/Northeastern	Cattle	B1-P3-S3-FO	M300	14577104	0.0024	13519376	92.74	87.14	12.85	7732208	21048
Fortaleza/Northeastern	Cattle	B2-P3-S1-FO	M301	24193682	0.0008	22374932	92.48	62.74	37.26	6870958	25538
Fortaleza/Northeastern	Cattle	B2-P3-S2-FO	M302	12673642	0.0012	11686306	92.21	62.81	37.19	3409926	24163
Fortaleza/Northeastern	Cattle	B2-P3-S3-FO	M303	27612046	0.0009	25819698	93.51	71.21	28.78	13275236	24566
Fortaleza/Northeastern	Human	H1-P2-S1-FO	M304	14722768	0.0010	13630016	92.58	90.85	9.15	6230708	14360
Fortaleza/Northeastern	Human	H1-P2-S2-FO	M305	23504642	0.0009	21799118	92.74	77.94	44338	12464954	14678
Fortaleza/Northeastern	Human	H1-P2-S3-FO	M306	7219262	0.0015	6709478	92.94	77.51	22.49	1896540	12730
Fortaleza/Northeastern	Poultry	A1-P2-S1-FO	M307	22108950	0.0001	20508080	92.76	78.84	21.16	10850368	8124
Fortaleza/Northeastern	Poultry	A1-P2-S2-FO	M308	14452176	0.0001	13275912	91.86	89.61	10.39	2715318	10205
Fortaleza/Northeastern	Poultry	A1-P2-S3-FO	M309	24916232	0.0001	23159560	92.95	73.45	26.54	10964220	8667
Fortaleza/Northeastern	Human	H2-P2-S1-FO	M310	27042094	0.0005	25114344	92.87	59.34	40.65	7762356	17136
Fortaleza/Northeastern	Human	H2-P2-S2-FO	M311	44976554	0.0012	35742026	79.47	58.71	41.28	8917428	18348
Fortaleza/Northeastern	Human	H2-P2-S3-FO	M312	28541656	0.0003	26633998	93.32	64.60	35.39	9108560	16529
Fortaleza/Northeastern	Poultry	A2-P2-S1-FO	M313	17483148	0.0047	16196516	92.64	88.92	44419	10349014	7341
Fortaleza/Northeastern	Poultry	A2-P2-S2-FO	M314	20795544	0.0031	19148068	92.08	64.49	35.51	8292102	13965
Fortaleza/Northeastern	Poultry	A2-P2-S3-FO	M315	79232798	0.0156	62233624	78.55	70.92	44437	29496076	17028
Fortaleza/Northeastern	Poultry	A1-P1-S1-FO	M316	8639030	0.0007	7847564	90.84	68.85	31.15	3146058	20990
Fortaleza/Northeastern	Poultry	A1-P1-S2-FO	M317	11211670	0.0031	10016994	89.34	62.24	37.76	4728624	18341
Fortaleza/Northeastern	Poultry	A1-P1-S3-FO	M318	12186384	0.0001	9738692	79.92	65.29	34.71	2800424	16404
Fortaleza/Northeastern	Swine	S1-P1-S1-FO	M319	15391952	0.0001	12168648	79.06	80.17	19.83	3259294	17078
Fortaleza/Northeastern	Swine	S1-P1-S2-FO	M320	17023612	0.0004	13274108	77.98	67.36	32.63	4992204	24636
Fortaleza/Northeastern	Swine	S1-P1-S3-FO	M321	17236226	0.0000	14267402	82.78	58.20	41.80	7173612	12971
Fortaleza/Northeastern	Poultry	A2-P1-S1-FO	M322	16090146	0.0009	12658928	78.68	47.19	52.81	5618254	19851
Fortaleza/Northeastern	Poultry	A2-P1-S2-FO	M323	12890476	0.0040	10330214	80.14	56.07	43.93	3743564	19737
Fortaleza/Northeastern	Poultry	A2-P1-S3-FO	M324	15609224	0.0051	12526376	80.25	53.20	46.76	4489734	20530
Fortaleza/Northeastern	Cattle	B2-P1-S1-FO	M328	8152034	0.0003	6832366	83.81	71.65	28.35	3205680	15836
Fortaleza/Northeastern	Cattle	B2-P1-S2-FO	M329	15033254	0.0000	12235420	81.39	83.02	16.98	2703842	7940
Fortaleza/Northeastern	Cattle	B2-P1-S3-FO	M330	11195800	0.0000	9147848	81.71	82.21	17.79	2074786	6930
Fortaleza/Northeastern	Cattle	B1-P1-S1-FO	M331	11946194	0.0000	9513032	79.63	93.36	6.64	2152670	7467
Fortaleza/Northeastern	Cattle	B1-P1-S2-FO	M332	17155322	0.0000	14264794	83.15	91.87	44538	2890520	11066
Fortaleza/Northeastern	Cattle	B1-P1-S3-FO	M333	14987886	0.0001	12245840	81.71	94.03	5.96	2572708	11054

## Sheet: ST 3
Supplementary Table 3. Total numbers of regions and hosts sampled in this study. For each sample, three biological replicates were obtained. The percentage composed only by the top 10 species most abundant is presented, in addition to proportion of microbiota identified for each domain of life. The number of unique bacterial species for each sampled group are shown.
Number of samples
Region	Poultry	Cattle	Swine	Human	Total
Northern	6	6	3	6	21
Southern	6	6	3	7	22
Southeastern	6	6	3	7	22
Midwestern	6	6	3	6	21
Northeastern	6	6	3	6	21
Total	30	30	15	32	107
Percentage covered by Top10 species
Region	Poultry	Cattle	Swine	Human
Northern	43.13	32.38	51.82	33.76
Southern	37.56	2021-03-28	20.18	31.35
Southeastern	32.32	21.30	45.19	23.93
Midwestern	45.32	16.47	50.61	45.60
Northeastern	42.20	40.60	32.66	32.33
Proportion of microorganisms by domains of life
Region	Host	Archaea median %	Eukaryota median %	Bacteria median %	Viruses median %	Unclassified reads median %
Northern	Poultry	0.10	0.10	43.08	0.16	56.57
Northern	Cattle	0.35	0.20	38.48	0.02	60.95
Northern	Swine	0.24	0.11	46.95	0.06	52.64
Northern	Human	0.12	0.04	30.48	0.10	69.26
Southern	Poultry	0.02	0.06	40.30	0.45	59.17
Southern	Cattle	0.23	0.34	38.90	0.19	60.35
Southern	Swine	0.11	0.15	34.45	0.04	65.25
Southern	Human	0.04	0.04	23.95	0.15	75.83
Southeastern	Poultry	0.15	0.14	40.18	0.04	59.49
Southeastern	Cattle	0.56	0.22	35.97	0.03	63.22
Southeastern	Swine	0.61	0.07	40.47	0.01	58.83
Southeastern	Human	0.27	0.05	29.34	0.43	69.91
Midwestern	Poultry	0.49	0.07	39.91	0.06	59.47
Midwestern	Cattle	0.40	0.14	33.64	0.06	65.75
Midwestern	Swine	0.73	0.09	42.64	0.04	56.50
Midwestern	Human	0.05	0.11	31.27	0.04	68.52
Northeastern	Poultry	0.19	0.06	37.77	0.44	61.53
Northeastern	Cattle	0.26	0.09	34.64	0.04	64.96
Northeastern	Swine	0.41	0.07	39.02	0.10	60.41
Northeastern	Human	0.15	0.03	30.32	0.22	69.28
Number of unique bacterial species
Region	Poultry	Cattle	Swine	Human	All hosts
Northern	9858	10385	6141	5228	14048
Southern	9598	9518	7610	4174	14168
Southeastern	10354	9838	6188	8175	15269
Midwestern	8150	11348	6556	5049	14771
Northeastern	9781	7698	8247	4817	13930
All regions	16779	15988	13481	12388	21029

## Sheet: ST 4
Supplementary Table 4. Pairwise comparisons of alpha-diversity calculated to bacterial community from poultry, cattle, swine, and humans, measured by according to the Chao1, Shannon, and Simpson indices. Statistical significance was indicated by p < 0.05 (Tukey test).
	ANOVA_Tukey_Chao1 index Bacterial community
Northern region hosts	lower	upper	p-adjusted (0.95)
Cattle-Poultry	-2039.451129	670.451130	0.495332
Human-Poultry	1005.215537	3715.117796	0.000637
Swine-Poultry	-2146.302780	1172.636114	0.837661
Human-Cattle	-4399.617796	-1689.715537	0.000037
Swine-Cattle	-2830.802780	488.136114	0.224315
Swine-Human	213.863887	3532.802780	0.024058
Southern region hosts	lower	upper	p-adjusted (0.95)
Cattle-Poultry	-2374.002848	-552.330485	0.001322
Human-Poultry	1032.915341	2788.322754	0.000045
Swine-Poultry	191.124725	2422.208609	0.018550
Human-Cattle	-4251.489421	-2496.082008	0.000001
Swine-Cattle	-1272.041942	959.041942	0.978225
Swine-Human	2128.628252	4305.943177	0.000001
Southeastern region hosts	lower	upper	p-adjusted (0.95)
Cattle-Poultry	-3676.855363	634.188696	0.226505
Human-Poultry	-619.470144	3534.755858	0.230653
Swine-Poultry	-2930.464551	2349.464551	0.989215
Human-Cattle	-5056.089191	-901.863190	0.003786
Swine-Cattle	-4451.797884	828.131218	0.247123
Swine-Human	-1409.198741	3743.484455	0.586382
Midwestern region hosts	lower	upper	p-adjusted (0.95)
Cattle-Poultry	-2982.996197	-1284.003803	9.121077E-06
Human-Poultry	608.5038035	2307.496197	7.406187E-04
Swine-Poultry	-687.5827766	1393.249443	7.712068E-01
Human-Cattle	-4440.996197	-2742.003803	5.549495E-09
Swine-Cattle	-2821.082777	-740.2505567	7.618893E-04
Swine-Human	770.4172234	2851.249443	6.426332E-04
Northeastern region hosts	lower	upper	p-adjusted (0.95)
Cattle-Poultry	-2288.802069	2144.802069	0.999706
Human-Poultry	-701.6354023	3731.968736	0.247852
Swine-Poultry	-1710.683632	3719.350298	0.722361
Human-Cattle	-3803.968736	629.6354023	0.214229
Swine-Cattle	-1782.683632	3647.350298	0.764597
Swine-Human	-195.5169649	5234.516965	0.074113
	ANOVA_Tukey_Shannon index Bacterial community
Northern region hosts	lower	upper	p-adjusted (0.95)
Cattle-Poultry	-4.679015	1.080340	0.317961
Human-Poultry	-3.249883	2.509473	0.982748
Swine-Poultry	-3.466767	3.586974	0.999957
Human-Cattle	-4.308811	1.450545	0.509962
Swine-Cattle	-5.266105	1.787637	0.515162
Swine-Human	-3.836972	3.216770	0.994308
Southern region hosts	lower	upper	p-adjusted (0.95)
Cattle-Poultry	-3.054759	0.111912	0.073865
Human-Poultry	-1.495204	1.556276	0.999932
Swine-Poultry	0.247173	4.125537	0.024029
Human-Cattle	-3.027700	0.023781	0.054555
Swine-Cattle	-1.224250	2.654113	0.727628
Swine-Human	0.324443	4.109339	0.018538
Southeastern region hosts	lower	upper	p-adjusted (0.95)
Cattle-Poultry	-4.280967	0.346276	0.112219
Human-Poultry	-2.559262	1.899662	0.974663
Swine-Poultry	-2.523305	3.143888	0.989368
Human-Cattle	-3.867007	0.591916	0.198496
Swine-Cattle	-4.490651	1.176542	0.375971
Swine-Human	-2.784816	2.745798	0.999997
Midwestern region hosts	lower	upper	p-adjusted (0.95)
Cattle-Poultry	-4.927427	0.211655	0.078341
Human-Poultry	-1.963594	3.175488	0.906825
Swine-Poultry	-3.394807	2.899257	0.995891
Human-Cattle	-5.533374	-0.394292	0.020863
Swine-Cattle	-5.752693	0.541371	0.124876
Swine-Human	-2.788861	3.505204	0.987879
Northeastern region hosts	lower	upper	p-adjusted (0.95)
Cattle-Poultry	-2.854244	2.064575	0.967466
Human-Poultry	-3.009656	1.909162	0.918937
Swine-Poultry	-1.733384	4.290914	0.631046
Human-Cattle	-2.303997	2.614822	0.997859
Swine-Cattle	-2.128219	3.896079	0.837541
Swine-Human	-2.283631	3.740667	0.900441
	ANOVA_Tukey_Simpson index Bacterial community
Northern region hosts	lower	upper	p-adjusted (0.95)
Cattle-Poultry	-0.345231	0.086739	0.353455
Human-Poultry	-0.342596	0.089374	0.370612
Swine-Poultry	-0.264506	0.264546	1.000000
Human-Cattle	-0.218620	0.213350	0.999984
Swine-Cattle	-0.393752	0.135300	0.522829
Swine-Human	-0.391117	0.137936	0.539465
Southern region hosts	lower	upper	p-adjusted (0.95)
Cattle-Poultry	-0.082059	0.054518	0.939751
Human-Poultry	-0.073048	0.058561	0.989205
Swine-Poultry	-0.038570	0.128702	0.445128
Human-Cattle	-0.072332	0.059277	0.992038
Swine-Cattle	-0.052341	0.114932	0.718702
Swine-Human	-0.043798	0.119443	0.568812
Southeastern region hosts	lower	upper	p-adjusted (0.95)
Cattle-Poultry	-0.294214	0.105911	0.556643
Human-Poultry	-0.255216	0.130355	0.797070
Swine-Poultry	-0.210623	0.279428	0.978174
Human-Cattle	-0.224507	0.161064	0.965741
Swine-Cattle	-0.304775	0.185277	0.899879
Swine-Human	-0.267148	0.211093	0.987039
Midwestern region hosts	lower	upper	p-adjusted (0.95)
Cattle-Poultry	-0.359218	0.155285	0.678637
Human-Poultry	-0.233755	0.280748	0.993633
Swine-Poultry	-0.360508	0.269627	0.976001
Human-Cattle	-0.382714	0.131789	0.524184
Swine-Cattle	-0.462475	0.167661	0.557463
Swine-Human	-0.337012	0.293123	0.997141
Northeastern region hosts	lower	upper	p-adjusted (0.95)
Cattle-Poultry	-0.173755	0.175278	0.999999
Human-Poultry	-0.206816	0.142217	0.951585
Swine-Poultry	-0.153323	0.274153	0.851872
Human-Cattle	-0.141455	0.207577	0.948367
Swine-Cattle	-0.152561	0.274915	0.847205
Swine-Human	-0.185622	0.241854	0.981569

## Sheet: ST5
Supplementary Table 5. Pairwise comparisons of alpha-diversity calculated to bacterial community for same host from distinct regions measured by according to the Chao1, Shannon, and Simpson indices. Statistical significance was indicated by p < 0.05 (Tukey test).
	ANOVA_Tukey_Chao1 index Bacterial community
Human host	lower	upper	p-adjusted (0.95)
Northern-Midwestern	-1563.743628	1758.743628	0.999793
Northeastern-Midwestern	-1750.576962	1571.910295	0.999854
Southern-Midwestern	-2050.60013	1151.028701	0.921940
Southeastern-Midwestern	-966.4572729	2235.171559	0.774795
Northeastern-Northern	-1848.076962	1474.410295	0.997325
Southern-Northern	-2148.10013	1053.528701	0.853695
Southeastern-Northern	-1063.957273	2137.671559	0.862085
Southern-Northeastern	-1961.266797	1240.362035	0.963677
Southeastern-Northeastern	-877.1239395	2324.504892	0.681271
Southeastern-Southern	-453.8698847	2622.155599	0.266657
Cattle host	lower	upper	p-adjusted (0.95)
Northern-Midwestern	-1936.80225	1038.135583	0.898954
Northeastern-Midwestern	-3581.135583	-606.1977505	0.002959
Southern-Midwestern	-2154.968916	819.9689162	0.682958
Southeastern-Midwestern	-1465.635583	1509.30225	0.999999
Northeastern-Northern	-3131.80225	-156.8644171	0.025053
Southern-Northern	-1705.635583	1269.30225	0.992372
Southeastern-Northern	-1016.30225	1958.635583	0.882417
Southern-Northeastern	-61.30224953	2913.635583	0.064768
Southeastern-Northeastern	628.0310838	3602.968916	0.002658
Southeastern-Southern	-798.1355829	2176.80225	0.657019
Poultry host	lower	upper	p-adjusted (0.95)
Northern-Midwestern	-908.1958352	2907.529168	0.548171
Northeastern-Midwestern	-1940.029168	1875.695835	0.999999
Southern-Midwestern	-1905.029168	1910.695835	1.000000
Southeastern-Midwestern	-1273.862502	2541.862502	0.863433
Northeastern-Northern	-2939.695835	876.0291685	0.518087
Southern-Northern	-2904.695835	911.0291685	0.550836
Southeastern-Northern	-2273.529168	1542.195835	0.979237
Southern-Northeastern	-1872.862502	1942.862502	0.999998
Southeastern-Northeastern	-1241.695835	2574.029168	0.841229
Southeastern-Southern	-1276.695835	2539.029168	0.865309
Swine host	lower	upper	p-adjusted (0.95)
Northern-Midwestern	-2101.557356	2421.557356	0.999229
Northeastern-Midwestern	-1642.224023	2880.89069	0.890056
Southern-Midwestern	-1304.89069	3218.224023	0.645557
Southeastern-Midwestern	-2270.89069	2252.224023	1.000000
Northeastern-Northern	-1802.224023	2720.89069	0.958935
Southern-Northern	-1464.89069	3058.224023	0.773026
Southeastern-Northern	-2430.89069	2092.224023	0.999036
Southern-Northeastern	-1924.224023	2598.89069	0.986459
Southeastern-Northeastern	-2890.224023	1632.89069	0.884865
Southeastern-Southern	-3227.557356	1295.557356	0.637873
	ANOVA_Tukey_Shannon index Bacterial community
Human host	lower	upper	p-adjusted (0.95)
Northern-Midwestern	-1.834283309	2.56702238	0.987994
Northeastern-Midwestern	-1.404671522	2.996634167	0.826689
Southern-Midwestern	-1.598112073	2.643092212	0.950123
Southeastern-Midwestern	-1.003769469	3.237434816	0.547782
Northeastern-Northern	-1.771041058	2.630264631	0.978318
Southern-Northern	-1.964481609	2.276722676	0.999493
Southeastern-Northern	-1.370139005	2.87106528	0.837588
Southern-Northeastern	-2.394093396	1.847110889	0.995457
Southeastern-Northeastern	-1.799750792	2.441453493	0.991632
Southeastern-Southern	-1.443066032	2.63175124	0.911612
Cattle host	lower	upper	p-adjusted (0.95)
Northern-Midwestern	-3.36267732	1.026016824	0.533043
Northeastern-Midwestern	-4.517610605	-0.1289164606	0.034184
Southern-Midwestern	-3.133730043	1.254964101	0.718701
Southeastern-Midwestern	-2.403801255	1.984892889	0.998552
Northeastern-Northern	-3.349280356	1.039413788	0.543960
Southern-Northern	-1.965399795	2.423294349	0.997949
Southeastern-Northern	-1.235471007	3.153223137	0.703458
Southern-Northeastern	-0.8104665106	3.578227634	0.367846
Southeastern-Northeastern	-0.08053772239	4.308156422	0.062981
Southeastern-Southern	-1.464418284	2.92427586	0.863013
Poultry host	lower	upper	p-adjusted (0.95)
Northern-Midwestern	-3.478852188	2.259288626	0.969764
Northeastern-Midwestern	-3.229282759	2.508858054	0.995795
Southern-Midwestern	-2.921990999	2.816149814	0.999998
Southeastern-Midwestern	-2.687984218	3.050156595	0.999716
Northeastern-Northern	-2.619500978	3.118639835	0.998994
Southern-Northern	-2.312209218	3.425931595	0.978256
Southeastern-Northern	-2.078202437	3.659938376	0.925225
Southern-Northeastern	-2.561778647	3.176362166	0.997729
Southeastern-Northeastern	-2.327771866	3.410368947	0.980405
Southeastern-Southern	-2.635063625	3.103077188	0.999219
Swine host	lower	upper	p-adjusted (0.95)
Northern-Midwestern	-4.625967933	4.022161583	0.999268
Northeastern-Midwestern	-3.157736801	5.490392715	0.895118
Southern-Midwestern	-1.942855015	6.705274501	0.417758
Southeastern-Midwestern	-3.584912185	5.063217331	0.977707
Northeastern-Northern	-2.855833626	5.79229589	0.794298
Southern-Northern	-1.64095184	7.007177676	0.314090
Southeastern-Northern	-3.28300901	5.365120506	0.927086
Southern-Northeastern	-3.109182972	5.538946544	0.881043
Southeastern-Northeastern	-4.751240142	3.896889374	0.997163
Southeastern-Southern	-5.966121928	2.682007588	0.724935
	ANOVA_Tukey_Simpson index Bacterial community
Human host	lower	upper	p-adjusted (0.95)
Northern-Midwestern	-0.1341425269	0.2685185867	0.864164
Northeastern-Midwestern	-0.1414687818	0.2611923318	0.905915
Southern-Midwestern	-0.1056231512	0.2823908067	0.675137
Southeastern-Midwestern	-0.1102419598	0.2777719981	0.716395
Northeastern-Northern	-0.2086568118	0.1940043019	0.999969
Southern-Northern	-0.1728111811	0.2152027768	0.997610
Southeastern-Northern	-0.1774299897	0.2105839682	0.999087
Southern-Northeastern	-0.1654849262	0.2225290317	0.992498
Southeastern-Northeastern	-0.1701037348	0.2179102231	0.996191
Southeastern-Southern	-0.1910146848	0.1817770676	0.999993
Cattle host	lower	upper	p-adjusted (0.95)
Northern-Midwestern	-0.1636039288	0.05232473016	0.563660
Northeastern-Midwestern	-0.2066262424	0.00930241659	0.085175
Southern-Midwestern	-0.1385157396	0.07741291939	0.918400
Southeastern-Midwestern	-0.1179407075	0.09798795147	0.998724
Northeastern-Northern	-0.1509866431	0.06494201592	0.767730
Southern-Northern	-0.08287614026	0.1330525187	0.958448
Southeastern-Northern	-0.06230110817	0.1536275508	0.727429
Southern-Northeastern	-0.03985382669	0.1760748323	0.367531
Southeastern-Northeastern	-0.01927879461	0.1966498644	0.144953
Southeastern-Southern	-0.08738929741	0.1285393616	0.979667
Poultry host	lower	upper	p-adjusted (0.95)
Northern-Midwestern	-0.3440882846	0.1782498266	0.881553
Northeastern-Midwestern	-0.2571028037	0.2652353075	0.999999
Southern-Midwestern	-0.2035250207	0.3188130906	0.965383
Southeastern-Midwestern	-0.2633307926	0.2590073186	1.000000
Northeastern-Northern	-0.1741835747	0.3481545365	0.862477
Southern-Northern	-0.1206057917	0.4017323196	0.522747
Southeastern-Northern	-0.1804115636	0.3419265476	0.891085
Southern-Northeastern	-0.2075912726	0.3147468387	0.973392
Southeastern-Northeastern	-0.2673970445	0.2549410667	0.999994
Southeastern-Southern	-0.3209748276	0.2013632837	0.960545
Swine host	lower	upper	p-adjusted (0.95)
Northern-Midwestern	-0.3404321709	0.265515402	0.993299
Northeastern-Midwestern	-0.1930520322	0.4128955406	0.754881
Southern-Midwestern	-0.1548226641	0.4511249088	0.523773
Southeastern-Midwestern	-0.2252921519	0.3806554209	0.910623
Northeastern-Northern	-0.1555936478	0.4503539251	0.528364
Southern-Northern	-0.1173642796	0.4885832932	0.324805
Southeastern-Northern	-0.1878337675	0.4181138054	0.724425
Southern-Northeastern	-0.2647444183	0.3412031546	0.992762
Southeastern-Northeastern	-0.3352139061	0.2707336667	0.996221
Southeastern-Southern	-0.3734432743	0.2325042986	0.934929

## Sheet: ST 6
Supplementary Table 6. Frequency of predominant phyla in hosts from all Brazilian regions.
Phylum	Total frequency_Northern	CATTLE (freq%)	POULTRY (freq%)	HUMAN (freq%)	SWINE (freq%)
Proteobacteria	33.452	9.27	10.164	10.699	3.318
Firmicutes	29.622	16.986	18.109	11.513	15.432
Bacteroidetes	20.494	4.845	8.772	4.559	2.317
Actinobacteria	10.171	4.046	3.493	1.55	1.083
Verrucomicrobia	0.989	0.402	0.319	0.241	0.028
Spirochaetes	0.925	0.144	0.091	0.441	0.248
Chloroflexi	0.868	0.438	0.282	0.063	0.086
Phyum	Total frequency_Southern	CATTLE (freq%)	POULTRY (freq%)	HUMAN (freq%)	SWINE (freq%)
Proteobacteria	39.003	14.702	14.855	9.445	8.352
Firmicutes	30.954	12.333	8.479	7.248	2.895
Actinobacteria	12.647	3.969	5.348	0.912	2.418
Bacteroidetes	11.988	4.111	10.028	5.101	2.776
Verrucomicrobia	1.307	1.016	0.026	0.265	0.021
Chloroflexi	0.941	0.654	0.178	0.011	0.097
Acidobacteria	0.937	0.287	0.587	0.007	0.062
Phylum	Total frequency_Southeastern	CATTLE (freq%)	POULTRY (freq%)	HUMAN (freq%)	SWINE (freq%)
Firmicutes	42.165	10.15	11.08	9.411	11.524
Proteobacteria	29.432	9.299	11.753	6.897	1.483
Bacteroidetes	11.579	2.827	4.109	2.606	2.038
Actinobacteria	10.487	4.126	4.389	1.486	0.486
Chloroflexi	1.433	0.504	0.104	0.772	0.157
Verrucomicrobia	1.345	0.571	0.237	0.386	0.151
Planctomycetes	0.639	0.432	0.072	0.1	0.035
Phylum	Total frequency_Midwestern	CATTLE (freq%)	POULTRY (freq%)	HUMAN (freq%)	SWINE (freq%)
Firmicutes	40.3476	9.3331	23.4762	7.5383	9.5389
Proteobacteria	29.2649	9.4453	3.0963	14.4175	2.3058
Bacteroidetes	13.6473	2.4182	4.5854	2.4448	4.1989
Actinobacteria	8.3542	4.304	1.3478	2.4529	0.2495
Spirochaetes	1.3164	0.1494	0.5317	0.0123	0.6352
Verrucomicrobia	1.2894	0.8271	0.249	0.0317	0.1816
Acidobacteria	1.0673	0.9427	0.0585	0.0096	0.0566
Phylum	Total frequency_Northeastern	CATTLE (freq%)	POULTRY (freq%)	HUMAN (freq%)	SWINE (freq%)
Firmicutes	46.32245	18.2422	12.8038	10.3394	4.9371
Proteobacteria	25.92054	3.9941	8.4221	8.3102	5.1941
Bacteroidetes	14.83883	3.4986	3.4565	3.9973	3.8864
Actinobacteria	8.17849	1.5893	5.0766	0.8506	0.662
Spirochaetes	1.00602	0.1281	0.0635	0.5	0.4426
Verrucomicrobia	0.61192	0.0671	0.3904	0.2215	0.0223
Chloroflexi	0.57024	0.1782	0.1769	0.0625	0.1527

## Sheet: ST 7
Supplementary Table 7. Frequency and prevalence of predominant microorganisms in hosts from the Northern Region, considering the species shared with humans, belonging to the 17 selected genera (comprising the 10 most abundant host species and WHO criteria groups).
Species found in swine	Relative freq (%)	Prevalence (%)	CI lower (0.95)	CI upper (0.95)
Bordetella hinzii	0.8917	66.6667	20.766	98.2902
Escherichia coli	0.2229	100	43.8503	100
Streptococcus alactolyticus	0.1536	33.3333	1.70978	79.234
Pseudomonas aeruginosa	0.0551	100	43.8503	100
Comamonas kerstersii	0.0417	66.6667	20.766	98.2902
Achromobacter xylosoxidans	0.0335	66.6667	20.766	98.2902
Anaerospora hongkongensis	0.0287	100	43.8503	100
Streptococcus suis	0.0164	100	43.8503	100
Achromobacter insolitus	0.0157	66.6667	20.766	98.2902
Salmonella enterica	0.0149	100	43.8503	100
Klebsiella pneumoniae	0.0117	100	43.8503	100
Staphylococcus aureus	0.0088	100	43.8503	100
Streptococcus pneumoniae	0.0083	100	43.8503	100
Acinetobacter baumannii	0.0071	100	43.8503	100
Pseudomonas stutzeri	0.0069	100	43.8503	100
Chryseobacterium sp	0.0053	100	43.8503	100
Enterococcus faecalis	0.0050	100	43.8503	100
Bordetella pertussis	0.0048	66.6667	20.766	98.2902
Haemophilus haemolyticus	0.0006	66.6667	20.766	98.2902
Species found in poultry	Relative freq (%)	Prevalence (%)	CI lower (0.95)	CI upper (0.95)
Chryseobacterium sp	1.0548	83.3333	43.6497	99.1451
Escherichia coli	0.9753	100	60.9666	100
Pseudomonas aeruginosa	0.1630	100	60.9666	100
Anaerospora hongkongensis	0.1207	100	60.9666	100
Klebsiella pneumoniae	0.1119	100	60.9666	100
Salmonella enterica	0.0493	100	60.9666	100
Enterococcus faecalis	0.0270	100	60.9666	100
Acinetobacter baumannii	0.0151	100	60.9666	100
Achromobacter xylosoxidans	0.0134	83.3333	43.6497	99.1451
Pseudomonas stutzeri	0.0100	83.3333	43.6497	99.1451
Streptococcus pneumoniae	0.0069	100	60.9666	100
Staphylococcus aureus	0.0054	100	60.9666	100
Streptococcus alactolyticus	0.0050	16.6667	0.854888	56.3503
Streptococcus suis	0.0032	66.6667	29.9993	90.3229
Haemophilus influenzae	0.0014	66.6667	29.9993	90.3229
Bordetella pertussis	0.0013	66.6667	29.9993	90.3229
Comamonas kerstersii	0.0004	33.3333	9.67714	70.0007
Achromobacter insolitus	0.0003	33.3333	9.67714	70.0007
Haemophilus haemolyticus	0.0002	16.6667	0.854888	56.3503
Chryseobacterium mucoviscidosis	0.0001	16.6667	0.854888	56.3503
Species found in cattle	Relative freq (%)	Prevalence (%)	CI lower (0.95)	CI upper (0.95)
Anaerospora hongkongensis	1.0690	100	60.9666	100
Escherichia coli	0.2927	100	60.9666	100
Achromobacter insolitus	0.0801	16.6667	0.854888	56.3503
Pseudomonas aeruginosa	0.0692	100	60.9666	100
Pseudomonas stutzeri	0.0564	100	60.9666	100
Chryseobacterium sp	0.0563	83.3333	43.6497	99.1451
Comamonas kerstersii	0.0272	83.3333	43.6497	99.1451
Klebsiella pneumoniae	0.0122	100	60.9666	100
Streptococcus pneumoniae	0.0110	100	60.9666	100
Achromobacter xylosoxidans	0.0102	100	60.9666	100
Acinetobacter baumannii	0.0083	100	60.9666	100
Salmonella enterica	0.0079	100	60.9666	100
Staphylococcus aureus	0.0069	100	60.9666	100
Streptococcus suis	0.0047	83.3333	43.6497	99.1451
Enterococcus faecalis	0.0041	83.3333	43.6497	99.1451
Bordetella pertussis	0.0019	83.3333	43.6497	99.1451
Haemophilus influenzae	0.0010	50	18.7616	81.2384
Haemophilus parainfluenzae	0.0007	33.3333	9.67714	70.0007
Bordetella hinzii	0.0002	16.6667	0.854888	56.3503

## Sheet: ST 8
Supplementary Table 8. Frequency and prevalence of predominant microorganisms in hosts from the Southern Region, considering the species shared with humans, belonging to the 17 selected genera (comprising the 10 most abundant host species and WHO criteria groups).
Species found in swine	Relative freq (%)	Prevalence (%)	CI lower (0.95)	CI upper (0.95)
Escherichia coli	5.3711	100	43.8503	100
Comamonas kerstersii	1.3264	66.6667	20.766	98.2902
Chryseobacterium sp	0.3698	100	43.8503	100
Pseudomonas aeruginosa	0.1437	100	43.8503	100
Klebsiella pneumoniae	0.1304	100	43.8503	100
Enterobacter cloacae	0.1010	100	43.8503	100
Citrobacter freundii	0.0895	100	43.8503	100
Cellulomonas hominis	0.0862	100	43.8503	100
Bilophila wadsworthia	0.0630	66.6667	20.766	98.2902
Salmonella enterica	0.0594	100	43.8503	100
Acinetobacter baumannii	0.0576	100	43.8503	100
Streptococcus suis	0.0165	100	43.8503	100
Bacillus cereus	0.0143	100	43.8503	100
Enterococcus cecorum	0.0099	66.6667	20.766	98.2902
Prevotella timonensis	0.0096	100	43.8503	100
Staphylococcus aureus	0.0095	100	43.8503	100
Faecalibacterium prausnitzii	0.0093	100	43.8503	100
Haemophilus influenzae	0.0056	100	43.8503	100
Bordetella pertussis	0.0039	66.6667	20.766	98.2902
Species found in poultry	Relative freq (%)	Prevalence (%)	CI lower (0.95)	CI upper (0.95)
Escherichia coli	5.41777	100	60.9666	100
Bordetella trematum	1.76324	33.3333	9.67714	70.0007
Cellulomonas hominis	1.70730	66.6667	29.9993	90.3229
Enterococcus cecorum	0.81098	66.6667	29.9993	90.3229
Pseudomonas stutzeri	0.60440	100	60.9666	100
Salmonella enterica	0.17203	100	60.9666	100
Chryseobacterium sp	0.12145	83.3333	43.6497	99.1451
Klebsiella pneumoniae	0.08039	100	60.9666	100
Acinetobacter indicus	0.05930	66.6667	29.9993	90.3229
Enterobacter cloacae	0.03416	100	60.9666	100
Bacillus cereus	0.01846	100	60.9666	100
Streptococcus pneumoniae	0.01594	100	60.9666	100
Citrobacter freundii	0.01130	83.3333	43.6497	99.1451
Prevotella intermedia	0.01005	66.6667	29.9993	90.3229
Staphylococcus aureus	0.00933	100	60.9666	100
Haemophilus influenzae	0.00737	100	60.9666	100
Faecalibacterium prausnitzii	0.00552	100	60.9666	100
Comamonas kerstersii	0.00508	33.3333	9.67714	70.0007
Bilophila wadsworthia	0.00096	16.6667	0.854888	56.3503
Species found in cattle	Relative freq (%)	Prevalence (%)	CI lower (0.95)	CI upper (0.95)
Comamonas kerstersii	4.9733	83.3333	43.6497	99.1451
Escherichia coli	0.6230	100	60.9666	100
Pseudomonas aeruginosa	0.4853	100	60.9666	100
Chryseobacterium sp	0.1909	100	60.9666	100
Klebsiella pneumoniae	0.0607	100	60.9666	100
Bordetella trematum	0.0492	33.3333	9.67714	70.0007
Acinetobacter baumannii	0.0425	100	60.9666	100
Cellulomonas hominis	0.0373	100	60.9666	100
Salmonella enterica	0.0188	100	60.9666	100
Prevotella copri	0.0167	100	60.9666	100
Faecalibacterium prausnitzii	0.0157	100	60.9666	100
Bilophila wadsworthia	0.0084	50	18.7616	81.2384
Streptococcus pneumoniae	0.0080	100	60.9666	100
Enterococcus faecalis	0.0070	83.3333	43.6497	99.1451
Staphylococcus aureus	0.0069	100	60.9666	100
Haemophilus influenzae	0.0011	50	18.7616	81.2384

## Sheet: ST 9
Supplementary Table 9. Frequency and prevalence of predominant microorganisms in hosts from the Southeastern Region, considering the species shared with humans, belonging to the 17 selected genera (comprising the 10 most abundant host species and WHO criteria groups).
Species found in swine	Relative freq (%)	Prevalence (%)	CI lower (0.95)	CI upper (0.95)
Marasmitruncus massiliensis	0.8954	100	43.8503	100
Comamonas kerstersii	0.2103	66.6667	20.766	98.2902
Achromobacter denitrificans	0.1629	33.3333	1.70978	79.234
Escherichia coli	0.1443	100	43.8503	100
Achromobacter xylosoxidans	0.1281	100	43.8503	100
Alcaligenes faecalis	0.1239	66.6667	20.766	98.2902
Clostridium botulinum	0.0989	100	43.8503	100
Clostridium intestinale	0.0646	100	43.8503	100
Prevotella copri	0.0263	100	43.8503	100
Bilophila wadsworthia	0.0212	100	43.8503	100
Pseudomonas stutzeri	0.0212	100	43.8503	100
Pseudomonas aeruginosa	0.0123	100	43.8503	100
Flavobacterium sp	0.0120	66.6667	20.766	98.2902
Staphylococcus aureus	0.0093	100	43.8503	100
Streptococcus suis	0.0086	100	43.8503	100
Klebsiella pneumoniae	0.0083	100	43.8503	100
Streptococcus pneumoniae	0.0082	100	43.8503	100
Clostridium ventriculi	0.0082	100	43.8503	100
Enterococcus faecalis	0.0073	100	43.8503	100
Enterococcus faecium	0.0067	100	43.8503	100
Salmonella enterica	0.0064	100	43.8503	100
Paenibacillus stellifer	0.0045	100	43.8503	100
Paenibacillus timonensis	0.0038	100	43.8503	100
Cellulomonas hominis	0.0037	66.6667	20.766	98.2902
Acinetobacter baumannii	0.0035	100	43.8503	100
Species found in poultry	Relative freq (%)	Prevalence (%)	CI lower (0.95)	CI upper (0.95)
Escherichia coli	2.4511	100	60.9666	100
Flavobacterium sp	1.7271	100	60.9666	100
Clostridium intestinale	1.5317	100	60.9666	100
Paenibacillus timonensis	1.5258	66.6667	29.9993	90.3229
Cellulomonas hominis	1.1120	83.3333	43.6497	99.1451
Achromobacter xylosoxidans	0.2360	66.6667	29.9993	90.3229
Pseudomonas stutzeri	0.1292	100	60.9666	100
Bilophila wadsworthia	0.0663	33.3333	9.67714	70.0007
Klebsiella pneumoniae	0.0655	100	60.9666	100
Salmonella enterica	0.0639	100	60.9666	100
Comamonas kerstersii	0.0517	50	18.7616	81.2384
Pseudomonas aeruginosa	0.0309	100	60.9666	100
Clostridium botulinum	0.0262	100	60.9666	100
Acinetobacter radioresistens	0.0256	16.6667	0.854888	56.3503
Enterococcus faecalis	0.0203	66.6667	29.9993	90.3229
Alcaligenes faecalis	0.0198	33.3333	9.67714	70.0007
Acinetobacter baumannii	0.0168	100	60.9666	100
Marasmitruncus massiliensis	0.0113	66.6667	29.9993	90.3229
Paenibacillus stellifer	0.0112	66.6667	29.9993	90.3229
Streptococcus pneumoniae	0.0091	100	60.9666	100
Staphylococcus aureus	0.0058	100	60.9666	100
Enterobacter cloacae	0.0047	100	60.9666	100
Prevotella copri	0.0035	50	18.7616	81.2384
Haemophilus influenzae	0.0033	66.6667	29.9993	90.3229
Achromobacter denitrificans	0.0031	50	18.7616	81.2384
Clostridium ventriculi	0.0018	33.3333	9.67714	70.0007
Streptococcus suis	0.0017	83.3333	43.6497	99.1451
Enterococcus faecium	0.0011	50	18.7616	81.2384
Species found in cattle	Relative freq (%)	Prevalence (%)	CI lower (0.95)	CI upper (0.95)
Escherichia coli	0.4498	100	60.9666	100
Marasmitruncus massiliensis	0.1490	100	60.9666	100
Clostridium intestinale	0.1387	100	60.9666	100
Cellulomonas hominis	0.1060	100	60.9666	100
Flavobacterium sp	0.0691	100	60.9666	100
Achromobacter xylosoxidans	0.0662	100	60.9666	100
Prevotella copri	0.0653	83.3333	43.6497	99.1451
Clostridium botulinum	0.0438	100	60.9666	100
Pseudomonas stutzeri	0.0339	100	60.9666	100
Klebsiella pneumoniae	0.0324	100	60.9666	100
Pseudomonas aeruginosa	0.0267	100	60.9666	100
Bilophila wadsworthia	0.0206	33.3333	9.67714	70.0007
Comamonas kerstersii	0.0116	66.6667	29.9993	90.3229
Salmonella enterica	0.0113	100	60.9666	100
Streptococcus pneumoniae	0.0096	100	60.9666	100
Enterococcus faecalis	0.0094	83.3333	43.6497	99.1451
Staphylococcus aureus	0.0061	100	60.9666	100
Acinetobacter baumannii	0.0053	100	60.9666	100
Enterococcus faecium	0.0052	100	60.9666	100
Paenibacillus stellifer	0.0040	100	60.9666	100
Streptococcus suis	0.0035	83.3333	43.6497	99.1451
Paenibacillus timonensis	0.0034	100	60.9666	100
Clostridium ventriculi	0.0031	66.6667	29.9993	90.3229
Achromobacter denitrificans	0.0016	50	18.7616	81.2384
Alcaligenes faecalis	0.0010	33.3333	9.67714	70.0007
Haemophilus influenzae	0.0002	16.6667	0.854888	56.3503

## Sheet: ST 10
Supplementary Table 10. Frequency and prevalence of predominant microorganisms in hosts from the Midwestern Region, considering the species shared with humans, belonging to the 17 selected genera (comprising the 10 most abundant host species and WHO criteria groups).
Species foun in swine	Relative freq (%)	Prevalence (%)	CI lower (0.95)	CI upper (0.95)
Treponema brennaborense	0.9839	100	43.8503	100
Oscillibacter ruminantium	0.5477	100	43.8503	100
Escherichia coli	0.3846	100	43.8503	100
Bilophila wadsworthia	0.0736	100	43.8503	100
Shigella sonnei	0.0689	66.6667	20.766	98.2902
Pseudomonas aeruginosa	0.0635	100	43.8503	100
Comamonas kerstersii	0.0292	66.6667	20.766	98.2902
Bacillus cereus	0.0164	100	43.8503	100
Enterococcus faecalis	0.0154	100	43.8503	100
Klebsiella pneumoniae	0.0148	100	43.8503	100
Acinetobacter baumannii	0.0115	100	43.8503	100
Salmonella enterica	0.0106	100	43.8503	100
Streptococcus pneumoniae	0.0082	100	43.8503	100
Staphylococcus aureus	0.0077	100	43.8503	100
Citrobacter freundii	0.0020	66.6667	20.766	98.2902
Enterobacter cloacae	0.0019	100	43.8503	100
Haemophilus influenzae	0.0003	33.3333	1.70978	79.234
Species found in poultry	Relative freq (%)	Prevalence (%)	CI lower (0.95)	CI upper (0.95)
Oscillibacter ruminantium	1.6106	100	60.9666	100
Escherichia coli	0.8576	100	60.9666	100
Bilophila wadsworthia	0.2943	50	18.7616	81.2384
Shigella sonnei	0.1470	83.3333	43.6497	99.1451
Klebsiella aerogenes	0.0747	16.6667	0.854888	56.3503
Treponema brennaborense	0.0664	100	60.9666	100
Enterococcus faecalis	0.0197	100	60.9666	100
Salmonella enterica	0.0182	100	60.9666	100
Bacillus cereus	0.0145	100	60.9666	100
Enterobacter cloacae	0.0105	66.6667	29.9993	90.3229
Streptococcus pneumoniae	0.0095	100	60.9666	100
Staphylococcus aureus	0.0079	100	60.9666	100
Pseudomonas aeruginosa	0.0064	100	60.9666	100
Acinetobacter baumannii	0.0030	83.3333	43.6497	99.1451
Citrobacter freundii	0.0020	66.6667	29.9993	90.3229
Comamonas kerstersii	0.0007	33.3333	9.67714	70.0007
Haemophilus influenzae	0.0005	50	18.7616	81.2384
Species found in cattle	Relative freq (%)	Prevalence (%)	CI lower (0.95)	CI upper (0.95)
Comamonas kerstersii	0.31771	83.3333	43.6497	99.1451
Escherichia coli	0.12370	100	60.9666	100
Pseudomonas aeruginosa	0.02054	100	60.9666	100
Oscillibacter ruminantium	0.01742	100	60.9666	100
Pseudomonas stutzeri	0.01643	100	60.9666	100
Shigella sonnei	0.01504	100	60.9666	100
Klebsiella pneumoniae	0.01329	100	60.9666	100
Streptococcus pneumoniae	0.01130	100	60.9666	100
Salmonella enterica	0.00932	100	60.9666	100
Staphylococcus aureus	0.00663	100	60.9666	100
Enterococcus faecium	0.00653	100	60.9666	100
Treponema brennaborense	0.00634	100	60.9666	100
Acinetobacter baumannii	0.00579	100	60.9666	100

[truncated: 2 more sheets: ST 11, ST 12]
